# Supplementary material for: Isopropyl 2,2-bis­(4-bromo­phen­yl)-2-hy­droxy­acetate
Source: Acta Crystallogr Sect E Struct Rep Online. 2012 Nov 3;68(Pt 12):o3276. doi: 10.1107/S1600536812044571 (PMC3588824; doi:10.1107/S1600536812044571)
Supplement: Supplementary file 1 [file e-68-o3276-sup1.cif]

##############################################################################
#                                                                            #
# This CIF contains the data in a paper accepted for publication in          #
# Acta Crystallographica Section E. It conforms to the requirements of       #
# Notes for Authors for Acta Crystallographica Section E, and has been       #
# peer reviewed under the auspices of the IUCr Commission on Journals.       #
#                                                                            #
# Full details of the Crystallographic Information File format               #
# are given in the paper "The Crystallographic Information File (CIF):       #
# a New Standard Archive File for Crystallography" by S. R. Hall, F. H.      #
# Allen and I. D. Brown [Acta Cryst. (1991), A47, 655-685].                  #
#                                                                            #
# The current version of the core CIF dictionary is obtainable from          #
# ftp://ftp.iucr.org/pub/cif_core.dic.                                       #
#                                                                            #
# Software is freely available for graphical display of the structure(s)     #
# in this CIF. For information consult the CIF software page                 #
# http://www.iucr.org/resources/cif/software.                                #
#                                                                            #
# This file may be used for bona fide research purposes within the           #
# scientific community so long as proper attribution is given to the journal # 
# article from which it was obtained.                                        #
#                                                                            #
##############################################################################
data_global
_audit_creation_method     ' SHELXL97 (Sheldrick, 2008)'
_journal_date_recd_electronic     2012-10-27
_journal_date_accepted     2012-10-28
_journal_name_full     'Acta Crystallographica, Section E'
_journal_year     2012
_journal_volume     68
_journal_issue     12
_journal_page_first     o3276
_journal_page_last     o3276
_journal_paper_category     QO
_journal_paper_doi     10.1107/S1600536812044571
_journal_coeditor_code     SJ5277
_publ_contact_author_name     'Dr Graham Smith'
_publ_contact_author_address
;
    Science and Engineering Faculty
    Queensland University of Technology
    GPO Box 2434, Brisbane, Q4001,
    Australia
;
_publ_contact_author_email     g.smith@qut.edu.au
_publ_contact_author_fax     ' 61 7 3138 1804 '
_publ_contact_author_phone     ' 61 7 3300 2667 '
_publ_section_title
;
Isopropyl 2,2-bis(4-bromophenyl)-2-hydroxyacetate
;
loop_
    _publ_author_name
    _publ_author_address
    'Graham Smith'
;
  Science and Engineering Faculty
  Queensland University of Technology
  GPO Box 2434, Brisbane, Queensland 4001,
  Australia
;
data_I
_audit_creation_method     SHELXL-97
_chemical_name_systematic
;
Isopropyl 2,2-bis(4-bromophenyl)-2-hydroxyacetate
;
_chemical_name_common     'isopropyl 2,2-bis(4-bromophenyl)-2-hydroxyacetate'
_chemical_formula_moiety     'C17 H16 Br2 O3'
_chemical_formula_sum     'C17 H16 Br2 O3'
_chemical_formula_iupac     'C17 H16 Br2 O3'
_chemical_formula_weight     428.10
_chemical_melting_point     350
_symmetry_cell_setting     triclinic
_symmetry_space_group_name_H-M     'P -1'
_symmetry_space_group_name_Hall     '-P 1'
loop_
    _symmetry_equiv_pos_as_xyz
    'x, y, z'
    '-x, -y, -z'
_cell_length_a     10.2036(6)
_cell_length_b     10.2166(6)
_cell_length_c     17.6687(13)
_cell_angle_alpha     83.775(5)
_cell_angle_beta     73.346(6)
_cell_angle_gamma     72.937(5)
_cell_volume     1686.4(2)
_cell_formula_units_Z     4
_cell_measurement_reflns_used     5077
_cell_measurement_theta_min     3.08
_cell_measurement_theta_max     28.87
_cell_measurement_temperature     200(2)
_exptl_crystal_description     'block'
_exptl_crystal_colour     'colourless'
_exptl_crystal_size_max     0.30
_exptl_crystal_size_mid     0.20
_exptl_crystal_size_min     0.12
_exptl_crystal_density_diffrn     1.686
_exptl_crystal_density_meas     ?
_exptl_crystal_density_method     'not measured'
_exptl_crystal_F_000     848
_exptl_absorpt_coefficient_mu     4.816
_exptl_absorpt_correction_type     multi-scan
_exptl_absorpt_process_details     '(CrysAlis PRO; Agilent, 2012)'
_exptl_absorpt_correction_T_min     0.581
_exptl_absorpt_correction_T_max     0.980
_exptl_special_details
;
;
_diffrn_ambient_temperature     200(2)
_diffrn_radiation_type     MoK\a
_diffrn_radiation_wavelength     0.71073
_diffrn_radiation_source     'Enhance (Mo) X-ray source'
_diffrn_radiation_monochromator     graphite
_diffrn_measurement_device_type     'Oxford Diffraction Gemini-S CCD-detector'
_diffrn_measurement_method     '\w scans'
_diffrn_detector_area_resol_mean     16.077
_diffrn_reflns_number     21160
_diffrn_reflns_av_R_equivalents     0.0482
_diffrn_reflns_av_sigmaI/netI     0.0514
_diffrn_reflns_theta_min     3.09
_diffrn_reflns_theta_max     26.00
_diffrn_reflns_theta_full     26.00
_diffrn_measured_fraction_theta_max     0.998
_diffrn_measured_fraction_theta_full     0.998
_diffrn_reflns_limit_h_min     -12
_diffrn_reflns_limit_h_max     12
_diffrn_reflns_limit_k_min     -12
_diffrn_reflns_limit_k_max     12
_diffrn_reflns_limit_l_min     -21
_diffrn_reflns_limit_l_max     21
_diffrn_standards_number     0
_diffrn_standards_interval_count     .
_diffrn_standards_interval_time     .
_diffrn_standards_decay_%     ?
_refine_special_details
;
Refinement of <i>F</i>^2^ against ALL reflections. The weighted <i>R</i>-factor
<i>wR</i> and goodness of fit <i>S</i> are based on <i>F</i>^2^, conventional
<i>R</i>-factors <i>R</i> are based on <i>F</i>, with <i>F</i> set to zero for
negative <i>F</i>^2^. The threshold expression of <i>F</i>^2^ >
\s(<i>F</i>^2^) is used only for calculating <i>R</i>-factors(gt) <i>etc</i>.
and is not relevant to the choice of reflections for refinement.
<i>R</i>-factors based on <i>F</i>^2^ are statistically about twice as large
as those based on <i>F</i>, and <i>R</i>- factors based on ALL data will be
even larger.
;
_reflns_number_total     6627
_reflns_number_gt     5435
_reflns_threshold_expression     I>2\s(I)
_refine_ls_structure_factor_coef     Fsqd
_refine_ls_matrix_type     full
_refine_ls_R_factor_all     0.0688
_refine_ls_R_factor_gt     0.0551
_refine_ls_wR_factor_gt     0.1462
_refine_ls_wR_factor_ref     0.1560
_refine_ls_goodness_of_fit_ref     1.082
_refine_ls_restrained_S_all     1.082
_refine_ls_number_reflns     6627
_refine_ls_number_parameters     408
_refine_ls_number_restraints     0
_refine_ls_hydrogen_treatment     constr
_refine_ls_weighting_scheme     calc
_refine_ls_weighting_details
         'calc w=1/[\s^2^(Fo^2^)+(0.0571P)^2^+8.7092P] where P=(Fo^2^+2Fc^2^)/3'
_atom_sites_solution_hydrogens     geom
_atom_sites_solution_primary     direct
_atom_sites_solution_secondary     difmap
_refine_ls_shift/su_max     0.002
_refine_ls_shift/su_mean     0.000
_refine_diff_density_max     1.195
_refine_diff_density_min     -1.140
_refine_ls_extinction_method     none
_refine_ls_extinction_coef     ?
loop_
    _atom_type_symbol
    _atom_type_description
    _atom_type_scat_dispersion_real
    _atom_type_scat_dispersion_imag
    _atom_type_scat_source
    'C' 'C' 0.0033 0.0016
                         'International Tables Vol C Tables 4.2.6.8 and 6.1.1.4'
    'H' 'H' 0.0000 0.0000
                         'International Tables Vol C Tables 4.2.6.8 and 6.1.1.4'
    'O' 'O' 0.0106 0.0060
                         'International Tables Vol C Tables 4.2.6.8 and 6.1.1.4'
    'Br' 'Br' -0.2901 2.4595
                         'International Tables Vol C Tables 4.2.6.8 and 6.1.1.4'
_computing_data_collection     'CrysAlis PRO (Agilent, 2012)'
_computing_cell_refinement     'CrysAlis PRO (Agilent, 2012)'
_computing_data_reduction     'CrysAlis PRO (Agilent, 2012)'
_computing_structure_solution     'SIR92 (Altomare <i>et al.</i>, 1993)'
_computing_structure_refinement
                      'SHELXL97 (Sheldrick, 2008) within WinGX (Farrugia, 1999)'
_computing_molecular_graphics     'PLATON (Spek, 2009)'
_computing_publication_material     'PLATON (Spek, 2009)'
loop_
    _atom_site_type_symbol
    _atom_site_label
    _atom_site_fract_x
    _atom_site_fract_y
    _atom_site_fract_z
    _atom_site_U_iso_or_equiv
    _atom_site_thermal_displace_type
    _atom_site_calc_flag
    _atom_site_refinement_flags
    _atom_site_occupancy
    Br Br4A 0.89518(9) 1.30205(7) 0.27385(4) 0.0459(3) Uani . . 1.000
    Br Br4B 0.30004(9) 0.64421(10) 0.40830(5) 0.0564(3) Uani . . 1.000
    O O11A 0.9752(4) 0.6496(4) 0.3992(2) 0.0296(12) Uani . . 1.000
    O O21A 0.7448(6) 0.8256(5) 0.5730(3) 0.0483(18) Uani . . 1.000
    O O22A 0.9228(6) 0.6320(5) 0.5558(3) 0.0418(17) Uani . . 1.000
    C C1A 0.8626(6) 0.8855(6) 0.4047(3) 0.0237(17) Uani . . 1.000
    C C1B 0.7154(7) 0.7172(6) 0.4347(3) 0.0267(17) Uani . . 1.000
    C C2A 0.8808(7) 0.9874(7) 0.4424(4) 0.0324(19) Uani . . 1.000
    C C2B 0.5880(8) 0.8199(7) 0.4497(5) 0.043(3) Uani . . 1.000
    C C3A 0.8907(7) 1.1118(7) 0.4037(4) 0.034(2) Uani . . 1.000
    C C3B 0.4654(8) 0.7966(8) 0.4439(5) 0.045(3) Uani . . 1.000
    C C4A 0.8842(7) 1.1319(6) 0.3272(4) 0.0281(17) Uani . . 1.000
    C C4B 0.4695(8) 0.6706(8) 0.4218(4) 0.040(3) Uani . . 1.000
    C C5A 0.8678(8) 1.0319(7) 0.2868(4) 0.038(2) Uani . . 1.000
    C C5B 0.5937(8) 0.5666(7) 0.4060(4) 0.036(2) Uani . . 1.000
    C C6A 0.8579(8) 0.9096(7) 0.3262(4) 0.036(2) Uani . . 1.000
    C C6B 0.7167(8) 0.5900(7) 0.4130(4) 0.035(2) Uani . . 1.000
    C C11A 0.8518(6) 0.7449(6) 0.4404(4) 0.0260(17) Uani . . 1.000
    C C21A 0.8464(7) 0.7282(6) 0.5296(4) 0.0310(19) Uani . . 1.000
    C C31A 0.7366(17) 0.8166(16) 0.6594(8) 0.040(4) Uani . . 0.638(16)
    C C41A 0.719(3) 0.9601(19) 0.6863(12) 0.056(6) Uani . . 0.638(16)
    C C51A 0.609(2) 0.7606(19) 0.6920(10) 0.079(7) Uani . . 0.638(16)
    C C51E 0.525(4) 0.828(4) 0.6798(19) 0.079(7) Uani . . 0.362(16)
    C C31E 0.675(3) 0.802(3) 0.6601(17) 0.040(4) Uani . . 0.362(16)
    C C41E 0.723(5) 0.904(4) 0.697(2) 0.056(6) Uani . . 0.362(16)
    Br Br4C 0.18617(7) 0.14249(8) 0.07253(5) 0.0447(3) Uani . . 1.000
    Br Br4D 0.66910(9) 0.77309(7) 0.21608(4) 0.0419(2) Uani . . 1.000
    O O11C 0.8480(4) 0.1314(4) 0.0961(2) 0.0261(12) Uani . . 1.000
    O O21C 0.8124(4) 0.3361(4) -0.0781(2) 0.0285(12) Uani . . 1.000
    O O22C 0.9644(5) 0.1328(4) -0.0599(2) 0.0317(12) Uani . . 1.000
    C C1C 0.6305(6) 0.2050(6) 0.0518(3) 0.0208(17) Uani . . 1.000
    C C1D 0.7444(6) 0.3692(6) 0.0908(3) 0.0208(17) Uani . . 1.000
    C C2C 0.5973(7) 0.0877(6) 0.0871(3) 0.0260(17) Uani . . 1.000
    C C2D 0.8500(7) 0.4364(6) 0.0735(4) 0.0282(17) Uani . . 1.000
    C C3C 0.4664(7) 0.0675(6) 0.0915(4) 0.0288(17) Uani . . 1.000
    C C3D 0.8284(7) 0.5557(6) 0.1114(4) 0.0300(17) Uani . . 1.000
    C C4C 0.3697(7) 0.1655(7) 0.0614(4) 0.0302(17) Uani . . 1.000
    C C4D 0.7019(7) 0.6066(6) 0.1669(3) 0.0272(19) Uani . . 1.000
    C C5C 0.4017(7) 0.2818(7) 0.0237(4) 0.034(2) Uani . . 1.000
    C C5D 0.5988(7) 0.5403(6) 0.1858(4) 0.0301(17) Uani . . 1.000
    C C6C 0.5316(7) 0.3007(6) 0.0177(4) 0.0298(19) Uani . . 1.000
    C C6D 0.6194(7) 0.4215(6) 0.1476(4) 0.0296(17) Uani . . 1.000
    C C11C 0.7712(6) 0.2330(6) 0.0516(3) 0.0231(17) Uani . . 1.000
    C C21C 0.8619(6) 0.2286(6) -0.0351(3) 0.0222(17) Uani . . 1.000
    C C31C 0.8718(7) 0.3287(7) -0.1646(4) 0.0315(19) Uani . . 1.000
    C C41C 0.8017(9) 0.2421(9) -0.1959(5) 0.050(3) Uani . . 1.000
    C C51C 0.8390(10) 0.4762(8) -0.1954(4) 0.054(3) Uani . . 1.000
    H H2A 0.88650 0.97300 0.49440 0.0390 Uiso calc R 1.000
    H H5A 0.86360 1.04660 0.23460 0.0460 Uiso calc R 1.000
    H H5B 0.59530 0.48160 0.39090 0.0430 Uiso calc R 1.000
    H H6A 0.84780 0.84100 0.29960 0.0430 Uiso calc R 1.000
    H H6B 0.80110 0.51980 0.40300 0.0420 Uiso calc R 1.000
    H H11A 0.99300 0.56760 0.42950 0.0440 Uiso . R 1.000
    H H31A 0.82220 0.75160 0.66950 0.0480 Uiso calc . 0.638(16)
    H H41A 0.80580 0.98550 0.66400 0.0850 Uiso calc . 0.638(16)
    H H42A 0.69670 0.95970 0.74300 0.0850 Uiso calc . 0.638(16)
    H H43A 0.64300 1.02480 0.66900 0.0850 Uiso calc . 0.638(16)
    H H51A 0.62890 0.67200 0.67090 0.1190 Uiso calc . 0.638(16)
    H H52A 0.52790 0.82160 0.67720 0.1190 Uiso calc . 0.638(16)
    H H53A 0.58790 0.75290 0.74860 0.1190 Uiso calc . 0.638(16)
    H H2B 0.58560 0.90580 0.46400 0.0520 Uiso calc R 1.000
    H H3A 0.90180 1.18050 0.42980 0.0400 Uiso calc R 1.000
    H H3B 0.38020 0.86580 0.45490 0.0550 Uiso calc R 1.000
    H H31E 0.71740 0.70820 0.67680 0.0480 Uiso calc . 0.362(16)
    H H41E 0.82480 0.87560 0.68620 0.0850 Uiso calc . 0.362(16)
    H H42E 0.68060 0.90620 0.75260 0.0850 Uiso calc . 0.362(16)
    H H43E 0.69380 0.99360 0.67350 0.0850 Uiso calc . 0.362(16)
    H H51E 0.50110 0.75290 0.66420 0.1190 Uiso calc . 0.362(16)
    H H52E 0.48540 0.91050 0.65260 0.1190 Uiso calc . 0.362(16)
    H H53E 0.48630 0.83940 0.73580 0.1190 Uiso calc . 0.362(16)
    H H2C 0.66290 0.02170 0.10820 0.0310 Uiso calc R 1.000
    H H2D 0.93580 0.40110 0.03620 0.0340 Uiso calc R 1.000
    H H3C 0.44480 -0.01240 0.11480 0.0350 Uiso calc R 1.000
    H H3D 0.89900 0.60100 0.09940 0.0360 Uiso calc R 1.000
    H H5C 0.33570 0.34700 0.00250 0.0410 Uiso calc R 1.000
    H H5D 0.51450 0.57450 0.22430 0.0360 Uiso calc R 1.000
    H H6C 0.55480 0.37770 -0.00930 0.0350 Uiso calc R 1.000
    H H6D 0.54840 0.37670 0.16030 0.0350 Uiso calc R 1.000
    H H11C 0.86350 0.05570 0.07840 0.0390 Uiso . R 1.000
    H H31C 0.97500 0.28740 -0.17760 0.0440 Uiso calc R 1.000
    H H41C 0.82590 0.15020 -0.17490 0.0750 Uiso calc R 1.000
    H H42C 0.83450 0.24110 -0.25250 0.0750 Uiso calc R 1.000
    H H43C 0.70030 0.28010 -0.18010 0.0750 Uiso calc R 1.000
    H H51C 0.88640 0.52610 -0.17430 0.0810 Uiso calc R 1.000
    H H52C 0.73820 0.51770 -0.17930 0.0810 Uiso calc R 1.000
    H H53C 0.87170 0.47810 -0.25200 0.0810 Uiso calc R 1.000
loop_
    _atom_site_aniso_label
    _atom_site_aniso_U_11
    _atom_site_aniso_U_22
    _atom_site_aniso_U_33
    _atom_site_aniso_U_12
    _atom_site_aniso_U_13
    _atom_site_aniso_U_23
    Br4A 0.0662(5) 0.0316(4) 0.0400(4) -0.0165(3) -0.0145(4) 0.0082(3)
    Br4B 0.0428(4) 0.0875(7) 0.0494(5) -0.0334(4) -0.0163(4) 0.0080(4)
    O11A 0.028(2) 0.030(2) 0.023(2) -0.0009(18) -0.0006(18) -0.0052(17)
    O21A 0.067(4) 0.035(3) 0.019(2) 0.010(2) 0.000(2) 0.0008(19)
    O22A 0.054(3) 0.034(3) 0.033(3) 0.002(2) -0.020(2) 0.001(2)
    C1A 0.021(3) 0.030(3) 0.016(3) -0.003(2) -0.003(2) 0.000(2)
    C1B 0.028(3) 0.029(3) 0.019(3) -0.007(3) -0.001(3) 0.000(2)
    C2A 0.043(4) 0.035(3) 0.025(3) -0.014(3) -0.015(3) 0.000(3)
    C2B 0.032(4) 0.035(4) 0.056(5) 0.001(3) -0.007(3) -0.013(3)
    C3A 0.044(4) 0.034(4) 0.031(3) -0.017(3) -0.015(3) -0.003(3)
    C3B 0.026(4) 0.054(5) 0.049(5) -0.003(3) -0.005(3) -0.007(4)
    C4A 0.035(3) 0.024(3) 0.027(3) -0.009(3) -0.011(3) 0.002(2)
    C4B 0.038(4) 0.057(5) 0.031(4) -0.024(3) -0.013(3) 0.013(3)
    C5A 0.055(5) 0.041(4) 0.022(3) -0.014(3) -0.014(3) -0.001(3)
    C5B 0.043(4) 0.033(4) 0.037(4) -0.016(3) -0.015(3) 0.004(3)
    C6A 0.058(5) 0.032(3) 0.023(3) -0.017(3) -0.015(3) -0.003(3)
    C6B 0.039(4) 0.028(3) 0.038(4) -0.011(3) -0.010(3) 0.006(3)
    C11A 0.025(3) 0.024(3) 0.024(3) 0.000(2) -0.005(3) -0.003(2)
    C21A 0.040(4) 0.020(3) 0.030(3) -0.006(3) -0.007(3) -0.001(2)
    C31A 0.041(10) 0.043(6) 0.018(4) -0.004(7) 0.007(7) 0.010(4)
    C41A 0.080(8) 0.061(14) 0.020(7) -0.016(12) -0.007(6) 0.004(9)
    C51A 0.097(15) 0.070(12) 0.052(8) -0.030(9) 0.012(9) 0.011(8)
    C51E 0.097(15) 0.070(12) 0.052(8) -0.030(9) 0.012(9) 0.011(8)
    C31E 0.041(10) 0.043(6) 0.018(4) -0.004(7) 0.007(7) 0.010(4)
    C41E 0.080(8) 0.061(14) 0.020(7) -0.016(12) -0.007(6) 0.004(9)
    Br4C 0.0290(4) 0.0519(5) 0.0557(5) -0.0159(3) -0.0076(3) -0.0092(3)
    Br4D 0.0655(5) 0.0264(3) 0.0359(4) -0.0129(3) -0.0150(4) -0.0055(3)
    O11C 0.030(2) 0.022(2) 0.026(2) -0.0013(17) -0.0136(19) 0.0005(16)
    O21C 0.031(2) 0.027(2) 0.020(2) 0.0001(18) -0.0045(18) 0.0013(17)
    O22C 0.033(2) 0.029(2) 0.026(2) -0.0002(19) -0.0057(19) -0.0008(18)
    C1C 0.024(3) 0.020(3) 0.018(3) -0.005(2) -0.006(2) -0.001(2)
    C1D 0.022(3) 0.021(3) 0.018(3) -0.005(2) -0.005(2) 0.002(2)
    C2C 0.030(3) 0.020(3) 0.024(3) -0.002(2) -0.006(3) -0.001(2)
    C2D 0.022(3) 0.033(3) 0.029(3) -0.008(3) -0.005(3) -0.002(3)
    C3C 0.035(3) 0.023(3) 0.028(3) -0.014(3) -0.001(3) -0.002(2)
    C3D 0.029(3) 0.033(3) 0.030(3) -0.015(3) -0.006(3) 0.003(3)
    C4C 0.030(3) 0.035(3) 0.024(3) -0.008(3) -0.003(3) -0.008(3)
    C4D 0.042(4) 0.017(3) 0.022(3) -0.005(3) -0.011(3) 0.000(2)
    C5C 0.028(3) 0.036(4) 0.042(4) -0.007(3) -0.018(3) 0.000(3)
    C5D 0.023(3) 0.034(3) 0.029(3) -0.002(3) -0.004(3) -0.007(3)
    C6C 0.031(3) 0.023(3) 0.035(4) -0.008(3) -0.010(3) 0.006(2)
    C6D 0.026(3) 0.033(3) 0.028(3) -0.009(3) -0.003(3) -0.003(3)
    C11C 0.024(3) 0.020(3) 0.024(3) -0.003(2) -0.009(2) 0.003(2)
    C21C 0.022(3) 0.019(3) 0.026(3) -0.005(2) -0.008(2) 0.000(2)
    C31C 0.029(3) 0.038(4) 0.021(3) -0.004(3) -0.003(3) 0.002(3)
    C41C 0.059(5) 0.060(5) 0.038(4) -0.016(4) -0.022(4) -0.002(4)
    C51C 0.071(6) 0.049(5) 0.033(4) -0.014(4) -0.009(4) 0.016(3)
_geom_special_details
;
Bond distances, angles <i>etc</i>. have been calculated using the rounded
fractional coordinates. All su's are estimated from the variances of the
(full) variance-covariance matrix. The cell e.s.d.'s are taken into account in
the estimation of distances, angles and torsion angles
;
loop_
    _geom_bond_atom_site_label_1
    _geom_bond_atom_site_label_2
    _geom_bond_site_symmetry_1
    _geom_bond_site_symmetry_2
    _geom_bond_distance
    _geom_bond_publ_flag
    Br4A C4A . . 1.903(6) no
    Br4B C4B . . 1.909(9) no
    Br4C C4C . . 1.907(8) no
    Br4D C4D . . 1.892(6) no
    O11A C11A . . 1.404(7) no
    O21A C31E . . 1.53(3) no
    O21A C31A . . 1.499(15) no
    O21A C21A . . 1.326(8) no
    O22A C21A . . 1.203(8) no
    O11A H11A . . 0.9400 no
    O11C C11C . . 1.417(7) no
    O21C C31C . . 1.475(8) no
    O21C C21C . . 1.324(7) no
    O22C C21C . . 1.214(7) no
    O11C H11C . . 0.8200 no
    C1A C11A . . 1.526(8) no
    C1A C6A . . 1.394(9) no
    C1A C2A . . 1.377(9) no
    C1B C2B . . 1.387(10) no
    C1B C11A . . 1.531(10) no
    C1B C6B . . 1.390(9) no
    C2A C3A . . 1.393(10) no
    C2B C3B . . 1.373(12) no
    C3A C4A . . 1.363(10) no
    C3B C4B . . 1.371(11) no
    C4A C5A . . 1.381(10) no
    C4B C5B . . 1.373(11) no
    C5A C6A . . 1.379(10) no
    C5B C6B . . 1.385(12) no
    C11A C21A . . 1.554(10) no
    C31A C51A . . 1.51(3) no
    C31A C41A . . 1.54(3) no
    C31E C41E . . 1.54(5) no
    C31E C51E . . 1.42(5) no
    C2A H2A . . 0.9300 no
    C2B H2B . . 0.9300 no
    C3A H3A . . 0.9300 no
    C3B H3B . . 0.9300 no
    C5A H5A . . 0.9300 no
    C5B H5B . . 0.9300 no
    C6A H6A . . 0.9300 no
    C6B H6B . . 0.9300 no
    C31A H31A . . 0.9800 no
    C31E H31E . . 0.9800 no
    C41A H41A . . 0.9600 no
    C41A H42A . . 0.9600 no
    C41A H43A . . 0.9600 no
    C41E H41E . . 0.9600 no
    C41E H42E . . 0.9500 no
    C41E H43E . . 0.9600 no
    C51A H51A . . 0.9600 no
    C51A H53A . . 0.9600 no
    C51A H52A . . 0.9600 no
    C51E H51E . . 0.9600 no
    C51E H53E . . 0.9600 no
    C51E H52E . . 0.9600 no
    C1C C2C . . 1.377(8) no
    C1C C6C . . 1.407(9) no
    C1C C11C . . 1.543(9) no
    C1D C6D . . 1.379(9) no
    C1D C11C . . 1.539(8) no
    C1D C2D . . 1.388(10) no
    C2C C3C . . 1.390(11) no
    C2D C3D . . 1.385(9) no
    C3C C4C . . 1.365(10) no
    C3D C4D . . 1.375(9) no
    C4C C5C . . 1.376(10) no
    C4D C5D . . 1.358(10) no
    C5C C6C . . 1.368(11) no
    C5D C6D . . 1.386(9) no
    C11C C21C . . 1.544(7) no
    C31C C41C . . 1.518(12) no
    C31C C51C . . 1.520(10) no
    C2C H2C . . 0.9300 no
    C2D H2D . . 0.9300 no
    C3C H3C . . 0.9300 no
    C3D H3D . . 0.9300 no
    C5C H5C . . 0.9300 no
    C5D H5D . . 0.9300 no
    C6C H6C . . 0.9300 no
    C6D H6D . . 0.9300 no
    C31C H31C . . 0.9800 no
    C41C H41C . . 0.9600 no
    C41C H42C . . 0.9600 no
    C41C H43C . . 0.9600 no
    C51C H51C . . 0.9600 no
    C51C H52C . . 0.9600 no
    C51C H53C . . 0.9600 no
loop_
    _geom_angle_atom_site_label_1
    _geom_angle_atom_site_label_2
    _geom_angle_atom_site_label_3
    _geom_angle_site_symmetry_1
    _geom_angle_site_symmetry_2
    _geom_angle_site_symmetry_3
    _geom_angle
    _geom_angle_publ_flag
    C21A O21A C31A . . . 115.5(8) no
    C21A O21A C31E . . . 122.2(12) no
    C11A O11A H11A . . . 110.00 no
    C21C O21C C31C . . . 117.2(4) no
    C11C O11C H11C . . . 110.00 no
    C2A C1A C6A . . . 117.9(6) no
    C2A C1A C11A . . . 125.7(5) no
    C6A C1A C11A . . . 116.3(5) no
    C2B C1B C6B . . . 118.5(7) no
    C2B C1B C11A . . . 120.5(6) no
    C6B C1B C11A . . . 121.0(6) no
    C1A C2A C3A . . . 120.9(6) no
    C1B C2B C3B . . . 121.0(7) no
    C2A C3A C4A . . . 119.4(6) no
    C2B C3B C4B . . . 119.5(8) no
    Br4A C4A C3A . . . 120.0(5) no
    Br4A C4A C5A . . . 118.4(5) no
    C3A C4A C5A . . . 121.7(6) no
    C3B C4B C5B . . . 121.3(8) no
    Br4B C4B C3B . . . 118.6(6) no
    Br4B C4B C5B . . . 120.1(6) no
    C4A C5A C6A . . . 118.0(6) no
    C4B C5B C6B . . . 119.0(7) no
    C1A C6A C5A . . . 122.1(7) no
    C1B C6B C5B . . . 120.7(7) no
    C1A C11A C1B . . . 111.1(5) no
    C1A C11A C21A . . . 113.8(5) no
    O11A C11A C21A . . . 107.9(5) no
    O11A C11A C1A . . . 106.2(5) no
    O11A C11A C1B . . . 112.5(5) no
    C1B C11A C21A . . . 105.4(5) no
    O21A C21A O22A . . . 124.5(6) no
    O21A C21A C11A . . . 113.1(5) no
    O22A C21A C11A . . . 122.3(6) no
    C41A C31A C51A . . . 115.7(16) no
    O21A C31A C41A . . . 108.3(12) no
    O21A C31A C51A . . . 100.3(12) no
    O21A C31E C41E . . . 100(2) no
    O21A C31E C51E . . . 115(2) no
    C41E C31E C51E . . . 113(3) no
    C3A C2A H2A . . . 120.00 no
    C1A C2A H2A . . . 120.00 no
    C3B C2B H2B . . . 120.00 no
    C1B C2B H2B . . . 119.00 no
    C2A C3A H3A . . . 120.00 no
    C4A C3A H3A . . . 120.00 no
    C4B C3B H3B . . . 120.00 no
    C2B C3B H3B . . . 120.00 no
    C6A C5A H5A . . . 121.00 no
    C4A C5A H5A . . . 121.00 no
    C6B C5B H5B . . . 120.00 no
    C4B C5B H5B . . . 121.00 no
    C1A C6A H6A . . . 119.00 no
    C5A C6A H6A . . . 119.00 no
    C1B C6B H6B . . . 120.00 no
    C5B C6B H6B . . . 120.00 no
    C51A C31A H31A . . . 111.00 no
    O21A C31A H31A . . . 111.00 no
    C41A C31A H31A . . . 111.00 no
    C51E C31E H31E . . . 109.00 no
    C41E C31E H31E . . . 110.00 no
    O21A C31E H31E . . . 110.00 no
    C31A C41A H43A . . . 109.00 no
    H41A C41A H42A . . . 109.00 no
    H41A C41A H43A . . . 110.00 no
    C31A C41A H42A . . . 109.00 no
    H42A C41A H43A . . . 109.00 no
    C31A C41A H41A . . . 110.00 no
    H41E C41E H42E . . . 110.00 no
    C31E C41E H42E . . . 110.00 no
    C31E C41E H43E . . . 109.00 no
    H42E C41E H43E . . . 110.00 no
    C31E C41E H41E . . . 109.00 no
    H41E C41E H43E . . . 109.00 no
    C31A C51A H52A . . . 110.00 no
    H52A C51A H53A . . . 109.00 no
    H51A C51A H52A . . . 109.00 no
    H51A C51A H53A . . . 109.00 no
    C31A C51A H51A . . . 110.00 no
    C31A C51A H53A . . . 110.00 no
    C31E C51E H53E . . . 110.00 no
    C31E C51E H51E . . . 110.00 no
    H51E C51E H53E . . . 110.00 no
    H52E C51E H53E . . . 109.00 no
    H51E C51E H52E . . . 109.00 no
    C31E C51E H52E . . . 109.00 no
    C2C C1C C6C . . . 118.6(6) no
    C6C C1C C11C . . . 120.6(5) no
    C2C C1C C11C . . . 120.8(6) no
    C2D C1D C11C . . . 120.3(5) no
    C6D C1D C11C . . . 120.7(6) no
    C2D C1D C6D . . . 118.9(6) no
    C1C C2C C3C . . . 120.4(6) no
    C1D C2D C3D . . . 120.4(6) no
    C2C C3C C4C . . . 119.7(6) no
    C2D C3D C4D . . . 119.5(7) no
    Br4C C4C C5C . . . 119.2(6) no
    C3C C4C C5C . . . 121.1(7) no
    Br4C C4C C3C . . . 119.7(5) no
    Br4D C4D C3D . . . 119.7(5) no
    C3D C4D C5D . . . 120.8(6) no
    Br4D C4D C5D . . . 119.5(5) no
    C4C C5C C6C . . . 119.4(7) no
    C4D C5D C6D . . . 119.9(6) no
    C1C C6C C5C . . . 120.8(6) no
    C1D C6D C5D . . . 120.5(7) no
    O11C C11C C1C . . . 111.5(5) no
    O11C C11C C1D . . . 105.3(4) no
    C1C C11C C1D . . . 111.6(5) no
    C1C C11C C21C . . . 107.1(5) no
    O11C C11C C21C . . . 108.4(5) no
    C1D C11C C21C . . . 112.9(5) no
    O21C C21C C11C . . . 112.9(5) no
    O22C C21C C11C . . . 122.0(5) no
    O21C C21C O22C . . . 125.1(5) no
    O21C C31C C51C . . . 105.5(5) no
    C41C C31C C51C . . . 112.9(7) no
    O21C C31C C41C . . . 108.4(6) no
    C1C C2C H2C . . . 120.00 no
    C3C C2C H2C . . . 120.00 no
    C1D C2D H2D . . . 120.00 no
    C3D C2D H2D . . . 120.00 no
    C2C C3C H3C . . . 120.00 no
    C4C C3C H3C . . . 120.00 no
    C2D C3D H3D . . . 120.00 no
    C4D C3D H3D . . . 120.00 no
    C4C C5C H5C . . . 120.00 no
    C6C C5C H5C . . . 120.00 no
    C4D C5D H5D . . . 120.00 no
    C6D C5D H5D . . . 120.00 no
    C1C C6C H6C . . . 120.00 no
    C5C C6C H6C . . . 120.00 no
    C1D C6D H6D . . . 120.00 no
    C5D C6D H6D . . . 120.00 no
    O21C C31C H31C . . . 110.00 no
    C41C C31C H31C . . . 110.00 no
    C51C C31C H31C . . . 110.00 no
    C31C C41C H41C . . . 110.00 no
    C31C C41C H42C . . . 110.00 no
    C31C C41C H43C . . . 109.00 no
    H41C C41C H42C . . . 109.00 no
    H41C C41C H43C . . . 109.00 no
    H42C C41C H43C . . . 109.00 no
    C31C C51C H51C . . . 109.00 no
    C31C C51C H52C . . . 109.00 no
    C31C C51C H53C . . . 110.00 no
    H51C C51C H52C . . . 109.00 no
    H51C C51C H53C . . . 109.00 no
    H52C C51C H53C . . . 109.00 no
loop_
    _geom_torsion_atom_site_label_1
    _geom_torsion_atom_site_label_2
    _geom_torsion_atom_site_label_3
    _geom_torsion_atom_site_label_4
    _geom_torsion_site_symmetry_1
    _geom_torsion_site_symmetry_2
    _geom_torsion_site_symmetry_3
    _geom_torsion_site_symmetry_4
    _geom_torsion
    _geom_torsion_publ_flag
    C31A O21A C21A O22A . . . . 5.0(13) no
    C31A O21A C21A C11A . . . . -178.7(9) no
    C21A O21A C31A C41A . . . . 134.8(15) no
    C21A O21A C31A C51A . . . . -103.6(12) no
    C31C O21C C21C O22C . . . . 10.2(9) no
    C31C O21C C21C C11C . . . . -167.4(5) no
    C21C O21C C31C C41C . . . . 78.6(7) no
    C21C O21C C31C C51C . . . . -160.4(6) no
    C2A C1A C11A O11A . . . . -112.2(7) no
    C2A C1A C11A C1B . . . . 125.2(7) no
    C2A C1A C11A C21A . . . . 6.4(10) no
    C6A C1A C2A C3A . . . . 1.5(11) no
    C11A C1A C2A C3A . . . . 179.4(7) no
    C2A C1A C6A C5A . . . . -1.4(11) no
    C11A C1A C6A C5A . . . . -179.4(7) no
    C6A C1A C11A C21A . . . . -175.7(6) no
    C6A C1A C11A O11A . . . . 65.7(7) no
    C6A C1A C11A C1B . . . . -56.9(8) no
    C2B C1B C6B C5B . . . . 0.4(10) no
    C2B C1B C11A C1A . . . . -41.2(8) no
    C11A C1B C6B C5B . . . . -178.4(6) no
    C2B C1B C11A O11A . . . . -160.1(6) no
    C11A C1B C2B C3B . . . . 179.3(7) no
    C6B C1B C11A C21A . . . . -98.7(6) no
    C2B C1B C11A C21A . . . . 82.5(7) no
    C6B C1B C11A O11A . . . . 18.7(8) no
    C6B C1B C11A C1A . . . . 137.6(6) no
    C6B C1B C2B C3B . . . . 0.5(11) no
    C1A C2A C3A C4A . . . . -0.9(11) no
    C1B C2B C3B C4B . . . . -1.0(12) no
    C2A C3A C4A Br4A . . . . 179.2(6) no
    C2A C3A C4A C5A . . . . 0.1(12) no
    C2B C3B C4B C5B . . . . 0.6(12) no
    C2B C3B C4B Br4B . . . . -176.4(6) no
    C3A C4A C5A C6A . . . . 0.1(12) no
    Br4A C4A C5A C6A . . . . -179.1(6) no
    C3B C4B C5B C6B . . . . 0.3(11) no
    Br4B C4B C5B C6B . . . . 177.3(5) no
    C4A C5A C6A C1A . . . . 0.6(12) no
    C4B C5B C6B C1B . . . . -0.8(10) no
    C1B C11A C21A O21A . . . . -68.3(7) no
    C1B C11A C21A O22A . . . . 108.1(8) no
    C1A C11A C21A O22A . . . . -130.0(7) no
    O11A C11A C21A O21A . . . . 171.2(6) no
    O11A C11A C21A O22A . . . . -12.4(9) no
    C1A C11A C21A O21A . . . . 53.6(8) no
    C6C C1C C2C C3C . . . . -2.5(8) no
    C11C C1C C2C C3C . . . . 175.8(5) no
    C2C C1C C6C C5C . . . . 4.0(9) no
    C11C C1C C6C C5C . . . . -174.4(6) no
    C2C C1C C11C O11C . . . . -4.6(7) no
    C2C C1C C11C C1D . . . . -122.1(5) no
    C2C C1C C11C C21C . . . . 113.9(6) no
    C6C C1C C11C O11C . . . . 173.7(5) no
    C6C C1C C11C C1D . . . . 56.2(7) no
    C6C C1C C11C C21C . . . . -67.9(7) no
    C6D C1D C2D C3D . . . . -1.5(9) no
    C11C C1D C2D C3D . . . . -177.1(6) no
    C2D C1D C6D C5D . . . . 1.0(10) no
    C11C C1D C6D C5D . . . . 176.5(6) no
    C2D C1D C11C O11C . . . . 81.2(6) no
    C2D C1D C11C C1C . . . . -157.7(5) no
    C2D C1D C11C C21C . . . . -37.0(8) no
    C6D C1D C11C O11C . . . . -94.2(7) no
    C6D C1D C11C C1C . . . . 26.9(7) no
    C6D C1D C11C C21C . . . . 147.6(6) no
    C1C C2C C3C C4C . . . . -0.8(9) no
    C1D C2D C3D C4D . . . . 0.6(10) no
    C2C C3C C4C Br4C . . . . -176.6(5) no
    C2C C3C C4C C5C . . . . 2.8(10) no
    C2D C3D C4D Br4D . . . . -177.7(5) no
    C2D C3D C4D C5D . . . . 1.0(10) no
    Br4C C4C C5C C6C . . . . 178.0(5) no
    C3C C4C C5C C6C . . . . -1.3(10) no
    Br4D C4D C5D C6D . . . . 177.2(5) no
    C3D C4D C5D C6D . . . . -1.5(10) no
    C4C C5C C6C C1C . . . . -2.1(10) no
    C4D C5D C6D C1D . . . . 0.5(10) no
    O11C C11C C21C O21C . . . . -167.6(5) no
    O11C C11C C21C O22C . . . . 14.7(8) no
    C1C C11C C21C O21C . . . . 71.9(6) no
    C1C C11C C21C O22C . . . . -105.7(7) no
    C1D C11C C21C O21C . . . . -51.3(7) no
    C1D C11C C21C O22C . . . . 131.0(6) no
loop_
    _geom_hbond_atom_site_label_D
    _geom_hbond_atom_site_label_H
    _geom_hbond_atom_site_label_A
    _geom_hbond_site_symmetry_A
    _geom_hbond_distance_DH
    _geom_hbond_distance_HA
    _geom_hbond_distance_DA
    _geom_hbond_angle_DHA
    _geom_hbond_publ_flag
    O11A H11A O22A . 0.94 2.25 2.660(6) 105 no
    O11A H11A O22A 2_766 0.94 1.99 2.866(6) 154 yes
    O11C H11C O22C 2_755 0.82 2.17 2.828(6) 137 yes
    C2A H2A O21A . 0.93 2.44 2.944(9) 114 no
    C2C H2C O11C . 0.93 2.41 2.773(9) 103 no
    C6A H6A Br4D . 0.93 2.91 3.709(8) 144 no
    C6B H6B O11A . 0.93 2.49 2.816(10) 101 no
    C6C H6C O21C . 0.93 2.49 2.983(8) 113 no
_iucr_refine_instructions_details
;
TITL GS12GS10A BRPROP_TWIN
CELL  0.71073  10.2036  10.2166  17.6687   83.775   73.346   72.937
ZERR     4.00   0.0006   0.0006   0.0013    0.005    0.006    0.005
LATT   1
SFAC  C    H    O    BR
UNIT  68   64   12   8
MERG   0
OMIT    -4.00  52.00
EADP  C31A C31E
EADP  C51A C51E
EADP  C41A C41E
FMAP   2
PLAN   20
ACTA
BOND   $H
LIST   7
L.S.  10
WGHT    0.057100    8.709200
BASF   0.07992
FVAR      10.18028   0.36178
BR4D  4    0.669102    0.773088    0.216080    11.00000    0.06547    0.02640 =
         0.03589   -0.00546   -0.01504   -0.01287
BR4C  4    0.186174    0.142492    0.072532    11.00000    0.02901    0.05193 =
         0.05569   -0.00924   -0.00765   -0.01594
BR4A  4    0.895185    1.302054    0.273855    11.00000    0.06619    0.03156 =
         0.04002    0.00818   -0.01448   -0.01647
BR4B  4    0.300036    0.644214    0.408299    11.00000    0.04279    0.08748 =
         0.04937    0.00796   -0.01630   -0.03337
O11C  3    0.848025    0.131393    0.096070    11.00000    0.03009    0.02171 =
         0.02638    0.00053   -0.01357   -0.00129
AFIX   3
H11C  2    0.863489    0.055701    0.078441    11.00000   -1.50000
AFIX   0
O21C  3    0.812389    0.336146   -0.078116    11.00000    0.03109    0.02725 =
         0.02033    0.00127   -0.00446    0.00008
O11A  3    0.975205    0.649580    0.399234    11.00000    0.02780    0.03015 =
         0.02331   -0.00525   -0.00060   -0.00094
AFIX   3
H11A  2    0.993007    0.567584    0.429543    11.00000   -1.50000
AFIX   0
O22C  3    0.964441    0.132812   -0.059905    11.00000    0.03266    0.02913 =
         0.02572   -0.00081   -0.00566   -0.00016
O22A  3    0.922819    0.632000    0.555784    11.00000    0.05392    0.03363 =
         0.03261    0.00131   -0.02016    0.00179
O21A  3    0.744846    0.825559    0.573004    11.00000    0.06696    0.03540 =
         0.01863    0.00080    0.00023    0.01001
C1B   1    0.715442    0.717167    0.434669    11.00000    0.02835    0.02915 =
         0.01925   -0.00012   -0.00109   -0.00704
C1D   1    0.744445    0.369240    0.090799    11.00000    0.02224    0.02098 =
         0.01776    0.00199   -0.00489   -0.00485
C1C   1    0.630510    0.204997    0.051770    11.00000    0.02414    0.01965 =
         0.01837   -0.00138   -0.00598   -0.00532
C4A   1    0.884188    1.131906    0.327242    11.00000    0.03506    0.02388 =
         0.02690    0.00159   -0.01052   -0.00943
C11C  1    0.771174    0.233031    0.051569    11.00000    0.02395    0.01963 =
         0.02404    0.00266   -0.00942   -0.00276
C1A   1    0.862577    0.885519    0.404690    11.00000    0.02110    0.02983 =
         0.01640   -0.00041   -0.00342   -0.00295
C3C   1    0.466396    0.067514    0.091526    11.00000    0.03545    0.02315 =
         0.02771   -0.00187   -0.00129   -0.01354
AFIX  43
H3C   2    0.444784   -0.012363    0.114836    11.00000   -1.20000
AFIX   0
C11A  1    0.851771    0.744915    0.440374    11.00000    0.02541    0.02356 =
         0.02390   -0.00343   -0.00470   -0.00021
C2A   1    0.880790    0.987429    0.442420    11.00000    0.04325    0.03501 =
         0.02513   -0.00023   -0.01495   -0.01371
AFIX  43
H2A   2    0.886508    0.973008    0.494399    11.00000   -1.20000
AFIX   0
C5C   1    0.401734    0.281845    0.023685    11.00000    0.02841    0.03562 =
         0.04247   -0.00048   -0.01795   -0.00652
AFIX  43
H5C   2    0.335669    0.346961    0.002480    11.00000   -1.20000
AFIX   0
C31C  1    0.871799    0.328694   -0.164575    11.00000    0.02938    0.03849 =
         0.02098    0.00195   -0.00296   -0.00449
AFIX  13
H31C  2    0.974960    0.287448   -0.177627    11.00000   -1.40000
AFIX   0
C6B   1    0.716706    0.590018    0.412982    11.00000    0.03876    0.02773 =
         0.03804    0.00637   -0.00986   -0.01051
AFIX  43
H6B   2    0.801095    0.519818    0.403035    11.00000   -1.20000
AFIX   0
C51C  1    0.838986    0.476206   -0.195371    11.00000    0.07115    0.04875 =
         0.03289    0.01591   -0.00863   -0.01439
AFIX  33
H51C  2    0.886402    0.526060   -0.174274    11.00000   -1.50000
H52C  2    0.738151    0.517682   -0.179274    11.00000   -1.50000
H53C  2    0.871679    0.478053   -0.252018    11.00000   -1.50000
AFIX   0
C2D   1    0.850015    0.436401    0.073495    11.00000    0.02174    0.03317 =
         0.02925   -0.00162   -0.00499   -0.00839
AFIX  43
H2D   2    0.935753    0.401116    0.036240    11.00000   -1.20000
AFIX   0
C4D   1    0.701874    0.606633    0.166918    11.00000    0.04182    0.01741 =
         0.02152   -0.00040   -0.01087   -0.00527
C5D   1    0.598770    0.540261    0.185799    11.00000    0.02314    0.03400 =
         0.02880   -0.00698   -0.00407   -0.00201
AFIX  43
H5D   2    0.514485    0.574499    0.224325    11.00000   -1.20000
AFIX   0
C6A   1    0.857895    0.909609    0.326232    11.00000    0.05773    0.03244 =
         0.02275   -0.00288   -0.01501   -0.01711
AFIX  43
H6A   2    0.847770    0.841016    0.299608    11.00000   -1.20000
AFIX   0
C2C   1    0.597348    0.087718    0.087145    11.00000    0.03032    0.01970 =
         0.02396   -0.00147   -0.00588   -0.00214
AFIX  43
H2C   2    0.662888    0.021651    0.108226    11.00000   -1.20000
AFIX   0
C21C  1    0.861907    0.228551   -0.035120    11.00000    0.02225    0.01924 =
         0.02552    0.00044   -0.00756   -0.00517
C6D   1    0.619417    0.421520    0.147564    11.00000    0.02604    0.03313 =
         0.02769   -0.00300   -0.00328   -0.00933
AFIX  43
H6D   2    0.548378    0.376686    0.160280    11.00000   -1.20000
AFIX   0
C3D   1    0.828432    0.555672    0.111386    11.00000    0.02853    0.03304 =
         0.02984    0.00279   -0.00571   -0.01479
AFIX  43
H3D   2    0.899004    0.601006    0.099375    11.00000   -1.20000
AFIX   0
C5A   1    0.867792    1.031883    0.286806    11.00000    0.05492    0.04146 =
         0.02160   -0.00079   -0.01411   -0.01361
AFIX  43
H5A   2    0.863561    1.046603    0.234580    11.00000   -1.20000
AFIX   0
C6C   1    0.531567    0.300748    0.017659    11.00000    0.03052    0.02271 =
         0.03506    0.00559   -0.01036   -0.00835
AFIX  43
H6C   2    0.554779    0.377738   -0.009283    11.00000   -1.20000
AFIX   0
C3A   1    0.890749    1.111810    0.403687    11.00000    0.04353    0.03362 =
         0.03076   -0.00343   -0.01462   -0.01661
AFIX  43
H3A   2    0.901782    1.180522    0.429808    11.00000   -1.20000
AFIX   0
C21A  1    0.846387    0.728210    0.529620    11.00000    0.04032    0.02017 =
         0.02981   -0.00058   -0.00677   -0.00648
C4C   1    0.369666    0.165521    0.061437    11.00000    0.02957    0.03542 =
         0.02370   -0.00826   -0.00265   -0.00757
C2B   1    0.588050    0.819942    0.449735    11.00000    0.03175    0.03474 =
         0.05585   -0.01298   -0.00689    0.00092
AFIX  43
H2B   2    0.585640    0.905799    0.463968    11.00000   -1.20000
AFIX   0
C3B   1    0.465360    0.796631    0.443916    11.00000    0.02645    0.05414 =
         0.04884   -0.00734   -0.00531   -0.00305
AFIX  43
H3B   2    0.380177    0.865777    0.454912    11.00000   -1.20000
AFIX   0
C4B   1    0.469543    0.670553    0.421758    11.00000    0.03848    0.05672 =
         0.03066    0.01255   -0.01273   -0.02364
C5B   1    0.593701    0.566588    0.406002    11.00000    0.04263    0.03348 =
         0.03704    0.00415   -0.01511   -0.01583
AFIX  43
H5B   2    0.595251    0.481641    0.390859    11.00000   -1.20000
AFIX   0
C41C  1    0.801685    0.242062   -0.195911    11.00000    0.05885    0.05970 =
         0.03834   -0.00247   -0.02207   -0.01598
AFIX  33
H41C  2    0.825915    0.150176   -0.174853    11.00000   -1.50000
H42C  2    0.834545    0.241133   -0.252542    11.00000   -1.50000
H43C  2    0.700278    0.280117   -0.180145    11.00000   -1.50000
AFIX   0
PART    1
C31E  1    0.674768    0.801923    0.660120    21.00000    0.04144    0.04255 =
         0.01755    0.01027    0.00706   -0.00365
AFIX  13
H31E  2    0.717417    0.708202    0.676760    21.00000   -1.20000
AFIX   0
C51E  1    0.524803    0.828311    0.679764    21.00000    0.09724    0.06970 =
         0.05246    0.01058    0.01238   -0.02966
AFIX  33
H51E  2    0.501082    0.752881    0.664205    21.00000   -1.50000
H52E  2    0.485450    0.910520    0.652631    21.00000   -1.50000
H53E  2    0.486292    0.839407    0.735765    21.00000   -1.50000
AFIX   0
C41E  1    0.723026    0.903933    0.696552    21.00000    0.08034    0.06109 =
         0.02049    0.00404   -0.00671   -0.01575
AFIX  33
H41E  2    0.824780    0.875584    0.686238    21.00000   -1.50000
H42E  2    0.680587    0.906225    0.752585    21.00000   -1.50000
H43E  2    0.693796    0.993585    0.673543    21.00000   -1.50000
AFIX   0
PART    2
C31A  1    0.736593    0.816649    0.659394   -21.00000    0.04144    0.04255 =
         0.01755    0.01027    0.00706   -0.00365
AFIX  13
H31A  2    0.822245    0.751607    0.669520   -21.00000   -1.20000
AFIX   0
C51A  1    0.608553    0.760624    0.691995   -21.00000    0.09724    0.06970 =
         0.05246    0.01058    0.01238   -0.02966
AFIX  33
H51A  2    0.628880    0.671957    0.670872   -21.00000   -1.50000
H52A  2    0.527851    0.821558    0.677174   -21.00000   -1.50000
H53A  2    0.587916    0.752911    0.748565   -21.00000   -1.50000
AFIX   0
C41A  1    0.718853    0.960065    0.686349   -21.00000    0.08034    0.06109 =
         0.02049    0.00404   -0.00671   -0.01575
AFIX  33
H41A  2    0.805754    0.985453    0.663977   -21.00000   -1.50000
H42A  2    0.696655    0.959713    0.742959   -21.00000   -1.50000
H43A  2    0.643046    1.024789    0.668983   -21.00000   -1.50000
HKLF 5
REM  GS12GS10A BRPROP_TWIN
REM R1 =  0.0551 for   5471 Fo > 4sig(Fo)  and  0.0688 for all   6627 data
REM    408 parameters refined using      0 restraints
END
WGHT      0.0600      8.2635
REM Highest difference peak  1.195,  deepest hole -1.140,  1-sigma level  0.104
Q1    1   0.3312  0.5559  0.3947  11.00000  0.05    1.20
Q2    1   0.7200  0.6880  0.2258  11.00000  0.05    0.73
Q3    1   0.8492  1.4093  0.2629  11.00000  0.05    0.55
Q4    1   0.2262  0.0540  0.0899  11.00000  0.05    0.54
Q5    1   0.6252  0.8817  0.1998  11.00000  0.05    0.48
Q6    1   0.9363  0.0573  0.0631  11.00000  0.05    0.45
Q7    1   0.9168  1.1963  0.2925  11.00000  0.05    0.45
Q8    1   0.3200  0.4098  0.0518  11.00000  0.05    0.44
Q9    1   0.7352  0.8241  0.7095  11.00000  0.05    0.43
Q10   1   0.2068  0.7625  0.4094  11.00000  0.05    0.43
;
