# Supplementary material for: Isopropyl 2,2-bis­(4-bromo­phen­yl)-2-hy­droxy­acetate
Source: Acta Crystallogr Sect E Struct Rep Online. 2012 Nov 3;68(Pt 12):o3276. doi: 10.1107/S1600536812044571 (PMC3588824; doi:10.1107/S1600536812044571)
Supplement: Supplementary file 2 [file e-68-o3276-Isup2.hkl]

#
# h,k,l, Fc-squared, Fo-squared, sigma(Fo-squared) and status flag
#
data_I
_shelx_title ' BRPROP_TWIN'
_shelx_refln_list_code          4
_shelx_F_calc_maximum      264.43
_exptl_crystal_F_000       848.00
_reflns_d_resolution_high  0.8107
 
loop_
 _symmetry_equiv_pos_as_xyz
 'x, y, z'
 '-x, -y, -z'
 
_cell_length_a    10.2036
_cell_length_b    10.2166
_cell_length_c    17.6687
_cell_angle_alpha  83.775
_cell_angle_beta   73.346
_cell_angle_gamma  72.937
 
_shelx_F_squared_multiplier     1.000
 
loop_
 _refln_index_h
 _refln_index_k
 _refln_index_l
 _refln_F_squared_calc
 _refln_F_squared_meas
 _refln_F_squared_sigma
 _refln_observed_status
  -2   0   0    19210.22    21016.34    151.32 o
   3   0   0     2380.67     2402.91     34.71 o
   4   0   0     9053.35     8902.46     81.74 o
   5   0   0     2730.57     2442.73     49.50 o
   6   0   0     2409.12     2563.69     63.05 o
   7   0   0     1495.01     1253.07     49.34 o
   8   0   0      523.87      511.01     33.15 o
   9   0   0       88.57       83.91     25.96 o
  10   0   0      547.85      558.60     96.72 o
  11   0   0       23.37      -61.44     45.15 o
 -11   1   0       96.17       40.00     25.43 o
 -10   1   0      162.98      195.07     46.77 o
   9  -1   0       20.37       91.81     37.50 o
  -8   1   0      142.94      134.76     19.71 o
  -7   1   0      482.64      404.93     30.91 o
  -6   1   0     5160.07     4384.68    102.42 o
  -5   1   0       22.84       16.79     10.21 o
  -4   1   0     1205.84     1100.87     42.44 o
  -3   1   0     9620.92    10089.54     96.07 o
  -2   1   0     7569.74     6698.91     50.89 o
  -1   1   0     2317.56     2342.51     33.85 o
   2   1   0    10281.40    12070.08     89.89 o
   3   1   0      400.43      537.29     18.03 o
   4   1   0       51.71       53.59      7.66 o
   5   1   0     4746.50     4654.15     76.41 o
   6   1   0     1639.83     1743.51     51.25 o
   7   1   0     3493.11     3410.45     76.04 o
   8   1   0       87.83       72.30     15.32 o
   9   1   0      277.25      259.19     37.95 o
  10   1   0       25.75       28.33     25.82 o
  11   1   0      561.74      636.68    113.62 o
 -10   2   0      192.89      186.73     49.48 o
  -9   2   0     1172.56     1351.78     88.07 o
  -8   2   0        8.35       21.15     13.41 o
  -7   2   0     1228.28     1212.74     50.74 o
  -6   2   0     1521.36     1582.77     64.25 o
  -5   2   0       31.99       21.06     11.22 o
  -4   2   0       30.03       31.57      9.31 o
  -3   2   0     5039.13     5056.52     72.06 o
  -2   2   0     2292.52     2194.24     33.07 o
  -1   2   0    19771.74    19302.48     84.31 o
   0   2   0    34086.12    29886.40    136.92 o
   1   2   0    18852.29    19001.28    135.17 o
   2   2   0     1905.91     1680.85     46.51 o
   3   2   0     1458.19     1439.53     32.70 o
   4   2   0     2109.12     2694.91     56.02 o
   5   2   0     4882.41     4844.80     74.86 o
   6   2   0       91.73      106.14     14.61 o
   7   2   0      607.82      712.69     36.19 o
   8   2   0      397.52      516.04     35.80 o
   9   2   0      293.77      316.35     41.98 o
  10   2   0      136.18      172.41     45.21 o
  11   2   0      251.95      202.05     50.78 o
 -10   3   0        0.93      -22.92     25.86 o
  -9   3   0       37.00       56.97     29.92 o
  -8   3   0        7.22       43.37     18.08 o
  -7   3   0       89.47       93.25     17.48 o
  -6   3   0      552.90      572.10     38.19 o
  -5   3   0     2300.15     2131.08     73.72 o
  -4   3   0     1130.11     1115.81     48.64 o
  -3   3   0     1577.73     1558.37     37.73 o
  -2   3   0    11138.20    11386.98     92.77 o
  -1   3   0      104.25       99.71      8.81 o
   0   3   0       15.76       12.59      4.38 o
   1   3   0     2209.87     2318.09     37.46 o
   2   3   0     3924.71     3605.92     42.77 o
   3   3   0     1212.27      838.27     38.44 o
   4   3   0     5898.26     6097.52    102.14 o
   5   3   0    20424.68    19950.35    246.01 o
   6   3   0     2674.40     2766.12     69.63 o
   7   3   0     2167.57     2284.92     66.10 o
   8   3   0      888.17     1080.21     52.45 o
   9   3   0      347.58      409.17     44.20 o
  10   3   0     1062.29     1050.47     98.17 o
  11   3   0      340.60      372.40     64.83 o
  12   3   0      578.85      591.96     80.84 o
  -9   4   0     1261.27     1414.10    121.63 o
  -8   4   0      561.75      545.60     56.13 o
  -7   4   0       72.39       78.27     16.42 o
  -6   4   0       96.21       98.56     17.48 o
  -5   4   0       12.97       17.67     10.17 o
  -4   4   0     2029.70     1995.60     60.03 o
  -3   4   0       89.63       74.56     10.22 o
  -2   4   0      114.44      109.28      9.40 o
  -1   4   0    17195.15    16923.29    114.87 o
   0   4   0     2845.40     2953.42     71.78 o
   1   4   0     3845.08     3631.51     53.83 o
   2   4   0      751.85      659.86     20.28 o
   3   4   0     1215.80     1061.69     41.23 o
   4   4   0     1119.56      413.32     29.98 o
   5   4   0     1404.84      673.59     50.59 o
   6   4   0     1296.90     1216.96     50.65 o
   7   4   0      684.84      682.56     38.62 o
   8   4   0      493.82      437.05     29.49 o
   9   4   0      241.77      437.41     43.20 o
  10   4   0      765.38      732.43     61.99 o
  11   4   0       28.93       18.32     24.96 o
  12   4   0      421.71      391.14     69.74 o
  -9   5   0       13.56       10.39     24.40 o
  -8   5   0        6.74       -2.34     24.03 o
  -7   5   0       10.32       15.22     19.72 o
  -6   5   0      529.45      528.21     44.72 o
  -5   5   0       42.13       49.64     14.39 o
  -4   5   0     4677.07     4622.78     88.42 o
  -3   5   0     4132.82     3781.62     65.96 o
  -2   5   0     6920.45     6590.33     79.09 o
  -1   5   0      839.11      837.56     27.51 o
   0   5   0      143.71      136.06     18.96 o
   1   5   0    11347.84    10705.44     90.09 o
   2   5   0      616.55      516.65     18.12 o
   3   5   0     6487.24     6526.76    104.72 o
   4   5   0     1921.51     1781.90     61.69 o
   5   5   0      125.13      111.61     19.40 o
   6   5   0     7323.05     7415.39    195.85 o
   7   5   0      197.59      173.14     25.68 o
   8   5   0      576.76      413.89     42.56 o
   9   5   0       28.86       44.32     16.86 o
  10   5   0      741.89      717.30     62.10 o
  11   5   0      196.53      191.31     48.73 o
  -8   6   0      339.00      323.11     49.15 o
  -7   6   0       83.03       69.08     25.19 o
  -6   6   0      384.50      400.80     41.51 o
  -5   6   0       38.52       -0.75     13.55 o
  -4   6   0     3258.15     3321.74     77.86 o
  -3   6   0      376.75      326.32     20.37 o
  -2   6   0      151.87       95.84     11.50 o
  -1   6   0     1199.74     1157.48     32.86 o
   0   6   0      501.76      455.75     26.84 o
   1   6   0      959.72      917.90     33.56 o
   2   6   0      369.02      322.19     17.86 o
   3   6   0     7887.11     7572.78    104.42 o
   4   6   0     2086.15     1902.14     73.77 o
   5   6   0        4.90        6.22     11.76 o
   6   6   0      328.43      242.51     29.01 o
   7   6   0      670.76      628.45     50.52 o
   8   6   0      462.44      506.96     47.43 o
   9   6   0      778.90      750.23     54.05 o
  10   6   0       29.77       13.90     14.66 o
  11   6   0      578.05      580.23     60.72 o
  -7   7   0       30.44       48.23     24.87 o
  -6   7   0      244.32      325.90     36.29 o
  -5   7   0     1116.54     1126.57     47.52 o
  -4   7   0     1157.61     1204.85     51.98 o
  -3   7   0     4535.34     4467.40    111.21 o
  -2   7   0       99.73       53.82     18.60 o
  -1   7   0      446.69      470.79     40.91 o
   0   7   0       88.99       57.12      7.68 o
   1   7   0     6233.46     5808.51     88.48 o
   2   7   0     1119.10     1041.58     60.89 o
   3   7   0     3853.85     3827.94    116.79 o
   4   7   0       90.90       78.86     14.67 o
   5   7   0      100.68      104.31     18.95 o
   6   7   0     2020.01     1992.81     80.49 o
   7   7   0       34.15       36.98     16.79 o
   8   7   0       17.34       32.64     19.07 o
   9   7   0      199.53      168.54     32.12 o
  10   7   0       94.44      143.36     29.12 o
  11   7   0      520.84      546.78     78.44 o
  -6   8   0      329.17      270.82     44.78 o
  -5   8   0      164.76      262.27     32.13 o
  -4   8   0      468.98      484.48     34.76 o
  -3   8   0      289.21      362.77     36.91 o
  -2   8   0      332.99      396.68     42.22 o
  -1   8   0      618.08      690.56     53.39 o
   0   8   0      390.32      146.13     30.34 o
   1   8   0       51.96       18.07     17.25 o
   2   8   0     1806.47     1811.75     85.49 o
   3   8   0     2118.77     2305.17     96.73 o
   4   8   0     2450.37     2549.30    129.66 o
   5   8   0        6.33       55.87     27.15 o
   6   8   0      996.42     1025.39     86.49 o
   7   8   0       17.70       10.10     19.93 o
   8   8   0     2546.04     2439.18    141.43 o
   9   8   0      248.17      188.73     48.50 o
  10   8   0      543.43      659.08     81.52 o
  11   8   0      389.34      482.06     76.47 o
  -5   9   0      120.50      129.18     35.54 o
  -4   9   0      363.71      411.42     42.85 o
  -3   9   0     1075.76     1246.56     67.70 o
  -2   9   0      301.60      351.68     39.87 o
  -1   9   0      144.40      124.66     27.30 o
   0   9   0      837.98      854.30     62.84 o
   1   9   0      456.05      560.32     50.94 o
   2   9   0     1425.65     1579.77     86.01 o
   3   9   0      316.98      276.82     37.94 o
   4   9   0       53.13       74.87     28.26 o
   5   9   0      105.59      103.28     34.57 o
   6   9   0       73.05      149.02     40.25 o
   7   9   0        6.95      -24.46     25.96 o
   8   9   0      382.91      392.73     63.91 o
   9   9   0      309.09      253.16     52.13 o
  10   9   0       31.09       22.57     29.21 o
  -4  10   0       42.49       73.60     30.33 o
  -3  10   0       58.52       48.85     23.71 o
  -2  10   0      134.63      164.51     29.81 o
  -1  10   0       27.08       45.46     21.22 o
   0  10   0       14.75       60.68     25.69 o
   1  10   0       19.95       37.92     20.86 o
   2  10   0     2192.03     2246.75    107.39 o
   3  10   0      384.04      316.41     46.14 o
   4  10   0     1291.67     1313.82    109.93 o
   5  10   0      306.15      369.37     59.92 o
   6  10   0     1266.08     1239.74    106.75 o
   7  10   0      541.95      696.67     84.09 o
   8  10   0     1023.83      985.00     99.34 o
   9  10   0     1046.21     1052.91    106.30 o
  -2  11   0       46.94       60.57     26.76 o
  -1  11   0      173.05      130.71     41.20 o
   0  11   0      709.80      910.30     74.02 o
   1  11   0       19.00       37.60     24.41 o
   2  11   0      801.92      899.12     72.57 o
   3  11   0      513.93      540.50     58.47 o
   4  11   0      102.82      170.00     44.68 o
   5  11   0       35.66       43.82     36.64 o
   6  11   0      530.65      486.81     73.50 o
   7  11   0       83.02      125.08     44.59 o
   8  11   0       27.78        5.08     36.92 o
   0  12   0      200.12      181.62     45.15 o
   1  12   0        5.26        8.57     29.18 o
   2  12   0      814.48      870.63     76.21 o
   3  12   0      300.41      334.03     51.76 o
   4  12   0      381.10      499.89     77.60 o
   5  12   0       52.83      106.14     51.53 o
   6  12   0       68.98      120.38     41.07 o
  -6 -12   1       33.63      129.58     40.66 o
  -5 -12   1      282.17      336.72     63.17 o
  -4 -12   1       39.16       99.30     35.21 o
  -3 -12   1     1194.27     1177.58     91.08 o
  -2 -12   1      134.48      210.26     44.00 o
  -1 -12   1       95.59      171.29     37.89 o
   0 -12   1        4.87       74.99     33.48 o
  -8 -11   1       25.88      -14.13     28.84 o
  -7 -11   1      142.49      125.69     43.51 o
  -6 -11   1     1520.95     1615.58    127.67 o
  -5 -11   1      768.98      865.33     96.07 o
  -4 -11   1      323.17      404.64     69.77 o
  -3 -11   1       73.85       72.64     33.79 o
  -2 -11   1        2.67       28.02     21.14 o
  -1 -11   1      691.98      768.53     68.36 o
   0 -11   1      197.65      283.42     43.95 o
   1 -11   1      134.28      155.02     34.75 o
   2 -11   1      481.88      454.80     56.78 o
  -9 -10   1       75.15      135.58     43.39 o
  -8 -10   1      412.25      410.59     66.19 o
  -7 -10   1      284.45      291.49     55.17 o
  -6 -10   1      129.10       99.64     35.88 o
  -5 -10   1       45.14        2.44     27.18 o
  -4 -10   1       32.17       35.91     27.70 o
  -3 -10   1       62.12       44.04     20.97 o
  -2 -10   1      199.59      230.50     42.58 o
  -1 -10   1      543.57      733.15     62.34 o
   0 -10   1      664.73      681.58     60.75 o
   1 -10   1      575.86      788.23     64.28 o
   2 -10   1      850.63      782.93     56.49 o
   3 -10   1        6.96       11.87     16.84 o
  -4  10  -1       38.97       79.42     34.79 o
 -10  -9   1       99.86      117.79     45.25 o
  -9  -9   1       60.51       83.89     34.13 o
  -8  -9   1       22.43       36.56     25.24 o
  -7  -9   1      687.63      743.22     83.00 o
  -6  -9   1       20.68       29.23     29.16 o
  -5  -9   1     3266.80     3315.02    159.74 o
  -4  -9   1      104.78      150.23     40.10 o
  -3  -9   1       56.35       50.91     23.66 o
  -2  -9   1      331.90      341.59     42.48 o
  -1  -9   1     1500.95     1563.63     84.28 o
   0  -9   1      370.75      411.76     45.90 o
   1  -9   1      990.96     1016.90     69.10 o
   2  -9   1     2161.27     1981.43     84.78 o
   3  -9   1      265.56      323.59     35.78 o
   4  -9   1       56.64       76.60     21.44 o
   5  -9   1       15.69       59.56     27.91 o
 -10  -8   1       17.87       59.68     32.00 o
  -9  -8   1       36.54       50.17     25.88 o
  -8  -8   1      155.99      173.10     38.13 o
  -7  -8   1      284.48      305.96     48.97 o
  -6  -8   1       86.51       43.71     29.77 o
  -5  -8   1      104.94      133.04     38.07 o
  -4  -8   1      122.77      161.35     37.70 o
  -3  -8   1      170.07      165.00     27.68 o
  -2  -8   1      658.36      649.63     53.01 o
  -1  -8   1      273.56      209.59     31.98 o
   0  -8   1     4392.32     4516.60    131.96 o
   1  -8   1       32.92       52.35     19.93 o
   2  -8   1      694.39      689.92     53.37 o
   3  -8   1      107.36       82.50     18.99 o
   4  -8   1      435.95      504.67     43.97 o
   5  -8   1       95.15      156.87     25.82 o
   6  -8   1      459.87      640.41     63.15 o
 -11  -7   1        7.80        0.77     39.76 o
 -10  -7   1      535.79      541.98     61.06 o
  -9  -7   1       57.47       75.90     23.32 o
  -8  -7   1     1929.84     1797.12     87.65 o
  -7  -7   1      987.72     1042.10     62.84 o
  -6  -7   1     5029.85     4715.17    123.38 o
  -5  -7   1      822.90      747.14     44.78 o
  -4  -7   1       17.43        9.53      5.26 o
  -3  -7   1      690.88      712.00     52.21 o
  -2  -7   1     4654.45     4704.30    127.25 o
  -1  -7   1      142.00      116.63     15.41 o
   0  -7   1     3517.10     2745.13     35.63 o
   1  -7   1      507.94      597.94     34.95 o
   2  -7   1      836.42      792.32     42.65 o
   3  -7   1      984.30      881.08     44.05 o
   4  -7   1       34.31       34.94     12.36 o
   5  -7   1       53.18       42.66     13.94 o
   6  -7   1       89.58      131.04     25.55 o
   7  -7   1      372.38      411.52     40.81 o
 -11  -6   1       53.95       48.75     21.63 o
 -10  -6   1     1101.31     1098.98     80.52 o
  -9  -6   1     1746.11     1728.67     81.96 o
  -8  -6   1       34.46       75.14     25.68 o
  -7  -6   1       21.41       29.82     15.92 o
  -6  -6   1     1054.04     1139.56     60.48 o
  -5  -6   1     2626.05     2531.56     81.47 o
  -4  -6   1        0.56       11.00     10.43 o
  -3  -6   1     3381.74     2980.18     59.08 o
  -2  -6   1      123.21       83.42     17.37 o
  -1  -6   1     3446.24     3556.66     71.93 o
   0  -6   1     6505.19     6091.07     89.95 o
   1  -6   1     2677.05     2839.74     89.89 o
   2  -6   1       84.66      100.23     18.65 o
   3  -6   1      402.80      430.79     33.57 o
   4  -6   1      833.02      804.31     42.73 o
   5  -6   1     2859.29     2828.81     85.11 o
   6  -6   1      496.58      370.78     43.00 o
   7  -6   1       19.86       32.83     18.44 o
   8  -6   1       80.57      103.08     34.13 o
 -11  -5   1      267.05      282.21     45.59 o
 -10  -5   1      283.17      312.42     44.40 o
  -9  -5   1     1040.28     1122.70     57.92 o
  -8  -5   1      838.21      852.84     46.85 o
  -7  -5   1       65.85       -3.18     17.71 o
  -6  -5   1     2806.96     2731.26     89.74 o
  -5  -5   1     1902.03     1863.57     67.79 o
  -4  -5   1       58.78       80.24     14.75 o
  -3  -5   1      951.45      961.70     35.69 o
  -2  -5   1     6763.53     6939.84    130.40 o
  -1  -5   1     3840.30     4112.38     73.23 o
   0  -5   1     2440.22     2241.97     45.36 o
   1  -5   1     1034.85     1056.83     60.39 o
   2  -5   1     2103.13     2125.56     74.32 o
   3  -5   1        2.97       20.86     13.30 o
  -4   5  -1      331.26      373.60     33.20 o
   5  -5   1       10.76       23.46     10.96 o
   6  -5   1      159.17      201.16     26.53 o
   7  -5   1      480.66      431.46     42.22 o
   8  -5   1      256.67      230.28     31.50 o
   9  -5   1      217.67      223.20     57.41 o
 -11  -4   1      733.57      745.38     89.18 o
 -10  -4   1      120.22      207.00     39.19 o
  -9  -4   1     2454.16     2379.62    104.93 o
  -8  -4   1      436.05      446.12     39.93 o
  -7  -4   1      136.03       66.74     19.07 o
  -6  -4   1      186.58      189.45     25.11 o
  -5  -4   1     7611.69     7476.27    106.34 o
  -4  -4   1    10051.39     9270.80    118.62 o
  -3  -4   1     6243.27     6105.90     95.36 o
  -2  -4   1     6897.07     6966.11     76.43 o
  -1  -4   1     5112.96     4972.12     74.33 o
   0  -4   1     2594.69     2377.63     43.21 o
   1  -4   1     1377.51     1282.68     50.80 o
   2  -4   1      740.38      684.56     37.92 o
   3  -4   1     2554.76     2507.08     48.97 o
  -4   4  -1      309.37      321.31     26.18 o
   5  -4   1     4773.22     4665.61     98.25 o
   6  -4   1     1276.39     1319.92     57.13 o
   7  -4   1       15.76       19.27     16.12 o
   8  -4   1        4.67        4.50     16.62 o
   9  -4   1      150.41      171.30     47.94 o
  10  -4   1      120.98      166.82     52.27 o
 -11  -3   1      279.92      294.78     58.01 o
 -10  -3   1      190.34      164.13     39.51 o
  -9  -3   1      952.31      949.22     67.04 o
  -8  -3   1     1288.08     1309.64     64.33 o
  -7  -3   1      657.53      708.13     34.11 o
  -6  -3   1      200.02      205.46     18.72 o
  -5  -3   1     1377.80     2184.53     75.20 o
  -4  -3   1     2593.45     2164.13     61.63 o
  -3  -3   1      717.64      876.72     29.28 o
  -2  -3   1     7667.62     7186.17     64.29 o
  -1  -3   1    12497.52    12974.57    137.12 o
   0  -3   1     6681.27     5452.89     57.24 o
   1  -3   1     2385.58     2484.17     60.16 o
   2  -3   1     8819.21     8111.41     86.82 o
   3  -3   1       46.13      107.77     11.06 o
   4  -3   1      518.78      452.94     30.47 o
   5  -3   1       95.67       89.86     14.07 o
   6  -3   1       13.75       24.33     12.80 o
   7  -3   1      124.09      152.35     22.87 o
   8  -3   1        5.82        4.09     12.61 o
   9  -3   1       88.99        7.05     26.51 o
  10  -3   1      610.00      704.99     89.88 o
 -11  -2   1       11.94       29.73     32.20 o
 -10  -2   1     1796.26     1750.79    125.34 o
  -9  -2   1      511.69      560.75     53.94 o
  -8  -2   1     1210.32     1202.86     62.55 o
  -7  -2   1      551.09      564.94     30.72 o
  -6  -2   1     2962.32     3768.13     69.28 o
  -5  -2   1      392.02      447.61     25.31 o
  -4  -2   1    33679.45    35498.57    237.37 o
  -3  -2   1       23.55       20.23      6.81 o
  -2  -2   1    11924.12    12015.32    119.10 o
  -1  -2   1      238.14      124.07     11.12 o
   0  -2   1     5469.69     5368.35     70.62 o
   1  -2   1     3814.40     2215.39     47.86 o
   2  -2   1      668.18      693.66     18.65 o
   3  -2   1     1218.60      303.03     15.00 o
   4  -2   1     4723.96     4469.70     89.83 o
   5  -2   1       50.03       37.47     11.67 o
   6  -2   1     4220.48     4462.76     88.35 o
   7  -2   1     1907.00     1984.48     72.18 o
   8  -2   1       97.99      112.38     22.50 o
   9  -2   1      564.06      618.74     76.84 o
  10  -2   1      228.08      316.15     61.53 o
  11  -2   1       62.46       83.93     38.55 o
  11   1  -1       87.72       60.41     46.36 o
 -10  -1   1      441.78      519.04     73.35 o
  -9  -1   1      500.96      478.65     44.19 o
  -8  -1   1      141.73      191.77     29.69 o
  -7  -1   1     2867.12     3062.42     71.59 o
  -6  -1   1      188.89      195.19     25.04 o
  -5  -1   1     4888.00     6111.21     92.17 o
  -4  -1   1     1273.76     1246.33     30.14 o
  -3  -1   1     1877.84     2344.49     35.82 o
  -2  -1   1     3181.11     3556.74     48.38 o
  -1  -1   1     5055.97     5062.75     72.17 o
   1  -1   1     1583.02     1576.94     32.45 o
   2  -1   1      197.68      224.55      9.58 o
   3  -1   1     5830.99     5605.92     56.90 o
   4  -1   1      478.71      499.25     22.34 o
   5  -1   1      610.27      592.80     31.46 o
   6  -1   1     3485.00     3437.30     81.83 o
   7  -1   1      249.11      214.23     32.95 o
   8  -1   1      374.31      389.87     37.28 o
   9  -1   1     1551.70     1475.18    111.11 o
  10  -1   1      279.72      295.39     57.46 o
  11  -1   1      836.44      841.64     95.72 o
  11   0  -1      304.54      244.80     74.11 o
  10   0  -1      582.07      735.42    113.32 o
  -9   0   1      509.22      501.67     51.73 o
  -8   0   1       29.90       16.66     14.90 o
  -7   0   1       19.75       43.97     12.77 o
  -6   0   1     4102.05     3275.50     57.98 o
  -5   0   1    19934.78    19263.91    135.77 o
  -4   0   1     6369.67     5881.03     63.26 o
  -3   0   1    28168.56    27111.79    108.69 o
  -2   0   1     1340.66     1418.51     41.15 o
   2   0   1        0.05       34.93      5.90 o
   3   0   1     1866.71     1518.15     31.17 o
   4   0   1     1085.86     1087.07     28.00 o
   5   0   1     3704.58     3929.18     71.11 o
   6   0   1      307.20      248.05     20.88 o
   7   0   1     6302.48     6259.41    118.72 o
   8   0   1      992.17      917.55     49.90 o
   9   0   1       13.98      -14.02     25.84 o
  10   0   1      194.53      167.20     56.18 o
  11   0   1       59.53      198.39     72.39 o
 -11   1   1       35.66       -0.43     29.50 o
  10  -1  -1      157.03       93.64     39.86 o
  -9   1   1     1509.94     1466.32     87.25 o
  -8   1   1     3287.68     3517.31    125.55 o
  -7   1   1     1174.39     1063.75     54.28 o
  -6   1   1     5793.60     5815.51     93.41 o
  -5   1   1       20.95       20.29      7.08 o
  -4   1   1     1618.21     1617.10     42.10 o
  -3   1   1     7285.77     7808.10     82.05 o
  -2   1   1    13015.29    12542.25     83.60 o
  -1   1   1     6684.30     6644.70     62.36 o
   2   1   1      530.78      639.08     17.03 o
   3   1   1    24268.37    24465.83    117.32 o
   4   1   1     4632.95     5418.59     63.89 o
   5   1   1      327.83      558.72     31.62 o
   6   1   1     3703.89     3459.39     79.80 o
   7   1   1      393.55      366.44     34.61 o
   8   1   1     1633.34     1692.52     64.22 o
   9   1   1     1308.17     1107.82     75.01 o
  10   1   1     1107.78     1058.96    100.80 o
  11   1   1      625.32      676.05     85.64 o
 -10   2   1      349.61      245.17     58.13 o
  -9   2   1        4.86       -1.08     16.56 o
  -8   2   1      470.88      463.14     47.45 o
  -7   2   1      346.18      343.76     34.24 o
  -6   2   1        4.11        8.83     11.46 o
  -5   2   1     2804.62     2876.45     80.57 o
  -4   2   1      241.60      229.22     22.06 o
  -3   2   1      854.73      769.24     35.04 o
  -2   2   1    11671.42    12227.43     84.54 o
  -1   2   1     2641.08     2492.06     37.53 o
   0   2   1     5181.06     5163.95     53.95 o
   1   2   1     1781.76      175.68     12.93 o
   2   2   1       39.73       68.63      9.47 o
   3   2   1     6233.48    10034.75    131.08 o
   4   2   1      801.94     1015.24     33.79 o
   5   2   1     1175.66     2081.01     71.05 o
   6   2   1     3894.98     3717.61     84.96 o
   7   2   1      406.51      371.73     28.73 o
   8   2   1     5749.67     5538.54    115.26 o
   9   2   1      207.48      193.64     32.26 o
  10   2   1      194.82      214.93     57.44 o
  11   2   1       23.75       66.08     39.09 o
  12   2   1      385.34      449.97     75.14 o
 -10   3   1        8.01       17.83     27.60 o
  -9   3   1        1.69       -8.36     21.64 o
  -8   3   1      841.25      836.39     58.13 o
  -7   3   1      973.30      942.11     53.66 o
  -6   3   1     4339.61     4373.96    103.89 o
  -5   3   1      672.65      791.17     41.61 o
  -4   3   1      118.56       77.59     15.21 o
  -3   3   1     5245.99     5310.74     85.95 o
  -2   3   1       67.10       55.56      9.12 o
  -1   3   1       64.30       63.03      7.99 o
   0   3   1    14929.77    14212.00     98.21 o
   1   3   1     2113.65     2072.78     31.87 o
   2   3   1    21367.80    19305.55    123.10 o
   3   3   1     1129.49     1087.30     30.28 o
   4   3   1      274.64      293.60     25.40 o
   5   3   1      538.75      634.95     33.40 o
   6   3   1     3738.51     3572.98     69.69 o
   7   3   1     1018.88     1035.40     44.75 o
   8   3   1     1331.73     1296.43     57.37 o
   9   3   1      759.28      775.52     57.37 o
  10   3   1       77.37      117.92     27.28 o
  11   3   1      302.75      336.82     62.14 o
  12   3   1      267.51      326.50     58.64 o
  -9   4   1      176.63      170.37     40.76 o
  -8   4   1      395.96      466.77     54.50 o
  -7   4   1      633.77      527.50     50.69 o
  -6   4   1      284.72      303.86     33.28 o
  -5   4   1      243.70      215.23     25.48 o
  -4   4   1      920.45      908.40     56.40 o
  -3   4   1     3103.35     3053.39     78.29 o
  -2   4   1       52.80       48.03      7.98 o
  -1   4   1     6816.53     6612.42     74.12 o
   0   4   1     3027.92     3009.49     70.52 o
   1   4   1       87.33      100.33     11.12 o
   2   4   1       52.49       61.04      7.74 o
   3   4   1     3898.87     2768.47     55.34 o
   4   4   1     4855.46     4659.47     97.72 o
   5   4   1     3865.46     3794.57     95.46 o
   6   4   1      264.46      240.95     28.54 o
   7   4   1     6263.15     6192.91    126.40 o
   8   4   1      333.71      302.28     25.00 o
   9   4   1      987.05     1026.95     55.23 o
  10   4   1       50.27       43.88     16.87 o
  11   4   1      265.32      331.88     61.67 o
  12   4   1       38.98       37.76     29.88 o
  -9   5   1      213.51      264.28     60.29 o
  -8   5   1        5.49       26.82     26.30 o
  -7   5   1     1500.92     1446.71    112.95 o
  -6   5   1       29.62       32.70     14.80 o
  -5   5   1      547.27      545.52     33.99 o
  -4   5   1      237.35      282.37     21.22 o
  -3   5   1     2476.57     2474.46     63.25 o
  -2   5   1      228.80      215.07     16.63 o
  -1   5   1     1732.36     1667.63     40.67 o
   0   5   1      571.20      553.18     27.27 o
   1   5   1     4470.24     4391.64     72.88 o
   2   5   1     8915.00     9100.30     87.85 o
   3   5   1     5219.38     5076.14     76.72 o
   4   5   1     3784.35     3802.64     92.18 o
   5   5   1     2107.89     1785.26     67.86 o
   6   5   1     1494.09     1171.41     65.58 o
   7   5   1     1240.34     1135.57     62.98 o
   8   5   1      806.42      715.60     47.76 o
   9   5   1      220.52      247.28     31.45 o
  10   5   1      861.76      848.90     66.40 o
  11   5   1      310.27      309.10     59.04 o
  12   5   1      121.56       91.36     37.67 o
  -8   6   1       36.06       27.97     26.65 o
  -7   6   1      208.30      116.78     24.61 o
  -6   6   1       40.20       36.09     27.99 o
  -5   6   1      459.33      359.98     35.91 o
  -4   6   1       41.51       85.39     15.95 o
  -3   6   1     1255.08     1273.01     40.57 o
  -2   6   1     4952.79     4587.26     74.84 o
  -1   6   1     4031.43     4025.40     72.69 o
   0   6   1     3130.14     2938.48     64.76 o
   1   6   1        5.38        1.93      5.37 o
   2   6   1     1361.28     1259.92     41.66 o
   3   6   1       41.74       57.50      9.39 o
   4   6   1     8534.49     8251.83    139.85 o
   5   6   1       91.50       82.09     18.09 o
   6   6   1     5397.89     5309.58    129.86 o
   7   6   1     3535.53     3318.11    110.38 o
   8   6   1     1697.49     1727.86     85.40 o
   9   6   1      173.13      199.41     30.58 o
  10   6   1      155.37       99.24     23.23 o
  11   6   1      224.73      273.68     54.39 o
  -7   7   1      161.66      231.41     35.72 o
  -6   7   1      571.40      642.74     54.80 o
  -5   7   1      540.89      497.84     45.17 o
  -4   7   1      161.86      141.63     18.97 o
  -3   7   1      867.69      782.88     43.28 o
  -2   7   1      196.24      196.52     27.02 o
  -1   7   1       35.36       41.84      9.22 o
   0   7   1       72.59       40.52      9.57 o
  -1  -7  -1        3.01        1.83      6.44 o
   2   7   1     1118.69     1072.02     40.17 o
   3   7   1        4.85        4.17      4.85 o
   4   7   1     1508.62     1419.92     45.54 o
   5   7   1     3925.26     4094.86    109.63 o
   6   7   1      230.69      240.15     31.50 o
   7   7   1      579.56      616.36     50.22 o
   8   7   1     1366.06     1286.38     74.68 o
   9   7   1     1807.64     1820.34     83.21 o
  10   7   1      355.92      350.09     41.41 o
  11   7   1      705.13      676.64     65.14 o
  -6   8   1       12.44        2.52     19.38 o
  -5   8   1      108.32      126.26     29.34 o
  -4   8   1       76.52      109.06     21.04 o
  -3   8   1      222.72      300.00     32.91 o
  -2   8   1     1846.93     1885.76     85.33 o
  -1   8   1       63.58       76.25     16.95 o
   0   8   1     2927.20     3045.12    105.58 o
   1   8   1      271.99      247.87     31.32 o
   2   8   1     1946.71     1965.41     88.11 o
   3   8   1     1765.71     1887.87     87.62 o
   4   8   1     6138.46     6239.75    201.01 o
   5   8   1     2495.89     2573.32    133.16 o
   6   8   1     4020.33     3984.35    168.41 o
   7   8   1       43.81       34.83     23.39 o
   8   8   1       20.21       30.32     28.53 o
   9   8   1       76.31       82.32     31.09 o
  10   8   1       17.03       86.55     30.32 o
  11   8   1        0.29      -40.61     21.81 o
  -5   9   1        7.71       11.48     29.59 o
  -4   9   1      645.28      697.33     66.67 o
  -3   9   1       22.43       41.06     17.88 o
  -2   9   1       56.04       83.57     21.19 o
  -1   9   1      120.41      140.11     27.87 o
   0   9   1     1164.82     1129.74     69.41 o
   1   9   1      253.34      216.11     32.98 o
   2   9   1      119.38      111.56     27.87 o
   3   9   1      969.44      926.38     66.31 o
   4   9   1        9.69       19.15     29.75 o
   5   9   1     1192.55     1227.48    102.42 o
   6   9   1        2.15        6.30     23.02 o
   7   9   1        1.73        2.05     32.06 o
   8   9   1      101.57       81.21     35.28 o
   9   9   1     1295.06     1307.10    112.53 o
  10   9   1      370.07      466.52     70.95 o
  -4  10   1       14.04       75.45     32.39 o
  -3  10   1      268.07      423.18     52.72 o
  -2  10   1      142.26      158.86     33.95 o
  -1  10   1     1275.19     1381.71     82.85 o
   0  10   1        8.11       31.23     22.79 o
   1  10   1      127.96      200.86     36.55 o
   2  10   1      516.66      472.28     49.66 o
   3  10   1     4450.16     4688.67    156.94 o
   4  10   1      220.04      246.72     55.31 o
   5  10   1      659.28      776.06     85.10 o
   6  10   1      287.90      202.54     51.48 o
   7  10   1      193.65       89.17     35.05 o
   8  10   1       10.89       57.66     30.29 o
   9  10   1       10.24       31.40     34.95 o
  -2  11   1       28.03       54.29     25.86 o
  -1  11   1       52.58      120.92     39.21 o
   0  11   1     1383.99     1418.12    114.38 o
   1  11   1     1691.78     1647.82     97.21 o
   2  11   1      239.08      288.76     44.85 o
   3  11   1       67.26       32.52     23.74 o
   4  11   1      331.41      320.93     60.37 o
   5  11   1      775.37      801.94     91.72 o
   6  11   1       45.05        3.99     30.68 o
   7  11   1       34.22      -15.51     38.62 o
   8  11   1      398.55      403.87     65.83 o
   0  12   1       62.43       84.57     42.37 o
   1  12   1      281.39      224.52     50.31 o
   2  12   1       74.63      117.11     39.02 o
   3  12   1      804.17      919.10    100.26 o
   4  12   1      253.24      360.31     66.55 o
   5  12   1       19.85       88.78     44.59 o
   6  12   1       23.29       66.99     42.69 o
  -5 -12   2      330.74      491.86     83.12 o
  -4 -12   2      760.11      860.32     98.97 o
  -3 -12   2      242.21      276.97     49.41 o
  -2 -12   2      314.64      340.73     51.28 o
  -1 -12   2        2.08       76.56     38.29 o
  -7 -11   2      138.41      169.64     52.23 o
  -6 -11   2      334.88      290.10     64.24 o
  -5 -11   2      301.37      274.96     57.99 o
  -4 -11   2      227.68      297.73     62.46 o
  -3 -11   2      156.09      174.84     35.75 o
  -2 -11   2     1475.34     1363.42     90.93 o
  -1 -11   2      484.78      525.80     58.72 o
   0 -11   2       85.98       38.29     22.68 o
   1 -11   2       27.38       29.20     24.97 o
   2 -11   2      308.66      342.41     42.20 o
  -9 -10   2       30.37       27.79     34.61 o
  -8 -10   2        5.61       -5.29     26.47 o
  -7 -10   2        0.34        1.34     32.05 o
  -6 -10   2      449.05      536.75     73.70 o
  -5 -10   2      168.70      171.90     47.05 o
  -4 -10   2     2047.33     2199.15    112.05 o
  -3 -10   2       12.76       41.28     27.04 o
  -2 -10   2      157.77      239.86     37.85 o
  -1 -10   2        9.36        2.22     17.62 o
   0 -10   2      853.03      834.52     66.64 o
   1 -10   2     1462.13     1697.33     95.02 o
   2 -10   2      180.17      254.86     35.34 o
   3 -10   2        5.62        6.92     17.95 o
   4 -10   2       52.24       37.05     23.73 o
  -9  -9   2       14.05        4.83     24.53 o
  -8  -9   2       94.49       49.77     29.90 o
  -7  -9   2      439.46      455.38     63.26 o
  -6  -9   2      447.55      452.67     61.85 o
  -5  -9   2       38.17       92.16     34.54 o
  -4  -9   2     1716.30     1736.93     94.32 o
  -3  -9   2      361.51      323.27     44.95 o
  -2  -9   2       76.55       97.80     25.68 o
  -1  -9   2     1381.12     1291.18     80.21 o
   0  -9   2      126.19      185.62     36.16 o
   1  -9   2      939.17     1062.69     70.59 o
   2  -9   2      437.15      533.06     46.07 o
   3  -9   2     1160.07     1165.43     66.94 o
   4  -9   2       64.51       45.63     21.14 o
   5  -9   2       62.71       49.57     19.29 o
 -10  -8   2        1.40       24.61     22.61 o
  -9  -8   2      214.79      231.80     52.60 o
  -8  -8   2       13.89      -11.14     24.79 o
  -7  -8   2       77.06       91.53     28.54 o
  -6  -8   2      692.41      734.60     73.84 o
  -5  -8   2      863.84     1034.94     85.10 o
  -4  -8   2     4781.97     4784.75    145.87 o
  -3  -8   2     2012.87     2124.44     95.86 o
  -2  -8   2      107.66      143.14     29.74 o
  -1  -8   2      523.11      421.28     43.55 o
   0  -8   2     1021.81     1008.12     63.86 o
   1  -8   2     8373.45     8069.90    181.00 o
   2  -8   2      866.76      816.62     62.32 o
   3  -8   2      287.72      296.94     32.83 o
   4  -8   2       48.38       44.82     18.78 o
   5  -8   2      117.69      122.72     21.93 o
   6  -8   2       40.85       47.54     24.05 o
 -11  -7   2      291.11      366.90     65.04 o
 -10  -7   2      407.75      394.43     66.31 o
  -9  -7   2      887.65      794.92     69.25 o
  -8  -7   2      199.36      138.41     27.85 o
  -7  -7   2      124.59      109.98     23.96 o
  -6  -7   2     1919.18     1775.07     74.91 o
  -5  -7   2     1214.05     1180.14     55.21 o
  -4  -7   2       28.93       28.74      8.21 o
  -3  -7   2        1.55        9.75     13.77 o
  -2  -7   2     1245.74     1187.27     66.02 o
  -1  -7   2      100.41       91.70     13.59 o
   0  -7   2       21.61       21.83      6.76 o
   1  -7   2     2166.97     2335.91     65.74 o
   2  -7   2       52.79       28.58     10.01 o
   3  -7   2     2200.73     1947.03     64.24 o
   4  -7   2       48.18       44.32     14.53 o
   5  -7   2       16.54       26.50     16.81 o
   6  -7   2      594.73      697.22     49.71 o
   7  -7   2      163.94      179.30     27.35 o
 -11  -6   2       17.32       11.69     22.88 o
 -10  -6   2      145.92      112.39     31.11 o
  -9  -6   2      225.41      263.11     34.66 o
  -8  -6   2      925.53      914.00     63.87 o
   7   6  -2       98.62       63.00     17.96 o
  -6  -6   2      688.49      645.29     46.05 o
   5   6  -2     5722.66     5361.13    135.42 o
  -4  -6   2      451.09      508.71     32.39 o
  -3  -6   2     5518.90     5583.91    135.27 o
  -2  -6   2      438.78      412.17     37.18 o
  -1  -6   2     4062.41     4093.62     78.25 o
   0  -6   2      675.77      569.76     15.64 o
   1  -6   2     9553.33     9383.68    122.22 o
   2  -6   2      443.66      480.79     31.72 o
   3  -6   2      379.55      377.00     27.90 o
   4  -6   2      201.98      253.82     22.84 o
   5  -6   2     1036.35     1031.65     43.56 o
   6  -6   2      101.80       90.33     18.84 o
   7  -6   2      172.63      171.75     27.33 o
   8  -6   2       36.61       11.58     24.01 o
 -11  -5   2      198.01      236.13     42.17 o
 -10  -5   2       88.68      112.51     30.95 o
  -9  -5   2      313.83      290.09     31.65 o
  -8  -5   2     2318.34     2251.90     76.37 o
  -7  -5   2       32.87       44.31     15.28 o
  -6  -5   2     2073.56     2013.33     69.24 o
  -5  -5   2     1380.66     1375.54     52.34 o
  -4  -5   2     2869.55     2738.02     73.83 o
  -3  -5   2     1451.64     1256.55     39.68 o
  -2  -5   2     1709.71     1515.87     63.09 o
  -1  -5   2      916.71      794.53     32.85 o
   0  -5   2     1488.28     1307.96     26.38 o
   1  -5   2     5585.46     5881.39     90.69 o
   2  -5   2     5731.66     5785.24     98.91 o
   3  -5   2     1095.36     1185.40     48.17 o
   4  -5   2       69.11       83.46     15.13 o
   5  -5   2      190.85      173.60     19.08 o
   6  -5   2     5078.34     4850.32    113.38 o
   7  -5   2       21.62       54.11     16.29 o
   8  -5   2     1148.92     1301.55     73.85 o
   9  -5   2      231.52      179.31     49.72 o
 -11  -4   2      144.28      216.12     48.04 o
 -10  -4   2      776.04      873.08     88.82 o
  -9  -4   2      174.19      144.04     27.59 o
  -8  -4   2     3249.78     3355.78     92.59 o
  -7  -4   2      905.40      883.68     39.88 o
  -6  -4   2     1982.27     2011.46     68.64 o
  -5  -4   2      262.36      272.59     31.64 o
  -4  -4   2     1735.71     1857.49     49.28 o
  -3  -4   2     4118.46     4123.63     73.40 o
  -2  -4   2      810.35      761.68     22.66 o
  -1  -4   2     4725.08     4935.99     75.24 o
   0  -4   2     8268.72     8308.77     64.47 o
   1  -4   2        3.13        9.07      6.20 o
   2  -4   2     4785.08     4927.59     83.88 o
   3  -4   2     3797.85     3497.50     59.88 o
   4  -4   2     1529.77     1519.85     46.22 o
   5  -4   2     1951.21     2078.58     65.15 o
   6  -4   2        6.86       -4.23     11.72 o
   7  -4   2      475.68      510.81     41.54 o
   8  -4   2        5.38       17.78     16.96 o
   9  -4   2       30.37       14.98     31.11 o
  10  -4   2        3.57      -18.38     34.15 o
 -11  -3   2      450.32      588.50     81.13 o
 -10  -3   2      208.96      195.68     45.55 o
  -9  -3   2      583.45      709.06     53.34 o
  -8  -3   2      186.23      254.31     29.68 o
  -7  -3   2     1576.67     1684.29     50.47 o
  -6  -3   2      835.86      949.57     37.60 o
  -5  -3   2        7.71       10.45      9.66 o
  -4  -3   2      395.75      256.53     32.76 o
  -3  -3   2    10033.19    10084.26    111.18 o
  -2  -3   2      306.61      308.63     17.34 o
  -1  -3   2    15447.23    14822.62    136.12 o
   0  -3   2     3879.71     3984.05     41.65 o
   1  -3   2      313.85      360.49     18.91 o
   2  -3   2     8142.34     7894.96     69.50 o
   3  -3   2      110.97      131.41     11.83 o
   4  -3   2      177.63      214.54     21.80 o
   5  -3   2      895.72      953.74     51.36 o
   6  -3   2     1668.96     1717.70     65.35 o
   7  -3   2     3095.89     3110.21     94.99 o
   8  -3   2      538.04      525.49     42.08 o
   9  -3   2      337.65      386.09     64.13 o
  10  -3   2       61.08      140.26     43.10 o
 -11  -2   2       47.18      142.68     44.12 o
 -10  -2   2      517.87      565.12     66.61 o
  -9  -2   2     1805.30     1700.63     80.97 o
  -8  -2   2     1087.04     1130.63     61.25 o
  -7  -2   2     3993.17     3763.81     77.18 o
  -6  -2   2       61.78      119.35     13.61 o
  -5  -2   2      881.99      936.37     34.16 o
  -4  -2   2      425.75      484.39     28.51 o
  -3  -2   2      901.76      927.13     32.63 o
  -2  -2   2      492.96      430.10     17.92 o
  -1  -2   2     3531.81     3893.57     54.82 o
   0  -2   2       71.27       87.76      6.10 o
   1  -2   2     3671.82     3773.56     42.81 o
   2  -2   2     1503.82     1194.94     25.11 o
   3  -2   2    11526.61    11598.09     98.20 o
   4  -2   2    23267.01    23742.57    198.47 o
   5  -2   2       26.50       34.79     12.28 o
   6  -2   2     1720.10     1731.53     62.74 o
   7  -2   2      368.31      353.15     31.41 o
   8  -2   2       40.03       45.07     12.83 o
   9  -2   2        1.30       10.50     24.05 o
  10  -2   2       99.94      110.69     38.20 o
  11  -2   2      215.27      196.75     51.08 o
  11   1  -2      209.59      268.17     74.96 o
 -10  -1   2      251.89      381.64     62.13 o
  -9  -1   2      420.93      462.45     45.08 o
  -8  -1   2      283.35      380.32     37.95 o
  -7  -1   2     4123.82     4022.22     78.95 o
  -6  -1   2       31.88       14.52      5.35 o
  -5  -1   2     1056.07     1153.72     31.29 o
  -4  -1   2     1754.21     1690.97     30.92 o
  -3  -1   2     6744.76     6357.64     69.86 o
  -2  -1   2    13703.95    14294.19    107.75 o
  -1  -1   2     1863.38     2567.03     48.60 o
   0   1  -2     5943.55     6367.34     82.63 o
   1  -1   2     8390.06     8182.32     56.80 o
   2  -1   2     9799.67     9589.09     62.64 o
   3  -1   2      509.17        6.40      4.47 o
   4  -1   2     1503.96     1476.17     40.34 o
   5  -1   2     4541.00     3859.29     73.71 o
   6  -1   2     1308.27     1137.00     48.98 o
   7  -1   2     1939.21     2101.96     71.59 o
   8  -1   2      151.48      177.87     24.01 o
   9  -1   2      554.13      620.62     72.75 o
  10  -1   2      150.56      142.50     47.98 o
  11  -1   2       58.64       38.13     31.02 o
  11   0  -2      164.05      185.56     67.36 o
 -10   0   2        0.82        7.86     22.70 o
  -9   0   2      926.95      908.04     69.25 o
  -8   0   2      348.00      288.68     45.69 o
  -7   0   2      203.54      207.69     21.53 o
  -6   0   2     1898.19     1735.30     38.07 o
  -5   0   2     2582.92     1998.50     39.28 o
  -4   0   2      777.65      757.52     19.91 o
  -3   0   2     2628.09     3885.90     60.88 o
  -2   0   2    24646.12    24789.45    155.69 o
  -1   0   2     2159.89     2646.46     39.21 o
   2   0   2    31034.97    30938.89    182.43 o
   3   0   2    12986.09    12639.96     96.68 o
   4   0   2    21125.45    21255.41    163.59 o
   5   0   2     6514.52     6687.68    102.73 o
   6   0   2     1361.23     1063.48     51.58 o
   7   0   2      312.69      264.66     25.95 o
   8   0   2      216.56      211.23     24.49 o
   9   0   2     1213.53     1198.87     70.11 o
  10   0   2        9.02       13.03     25.24 o
  11   0   2        2.29      -20.11     31.99 o
 -10   1   2      310.90      303.80     56.07 o
  -9   1   2       15.66       45.88     27.23 o
  -8   1   2      588.17      618.79     67.72 o
  -7   1   2     1357.97     1306.12     59.59 o
  -6   1   2      587.49      582.16     28.05 o
  -5   1   2      101.43      153.88     12.45 o
  -4   1   2     6810.78     6848.20     68.76 o
  -3   1   2      553.59      644.43     23.72 o
  -2   1   2    33809.17    33973.80    183.13 o
  -1   1   2    15469.58    16999.14    161.48 o
   0   1   2     1719.49     1424.47     41.26 o
   2   1   2    16457.79    17005.76    116.56 o
   3   1   2     9234.38    10730.56     86.57 o
   4   1   2        5.79        7.35      6.20 o
   5   1   2      778.29     1197.71     48.11 o
   6   1   2      415.12      417.07     28.73 o
   7   1   2      281.98      252.74     24.92 o
   8   1   2      176.30      173.71     23.24 o
   9   1   2     2851.17     2660.18    101.48 o
  10   1   2      188.69      139.34     40.19 o
  11   1   2      270.04      296.08     61.69 o
  12   1   2       48.33       44.55     30.59 o
 -10   2   2       21.61       43.04     25.38 o
  -9   2   2      291.37      340.89     46.36 o
  -8   2   2       11.71       16.00     20.08 o
  -7   2   2     1105.80     1167.04     86.28 o
  -6   2   2      324.54      279.85     28.49 o
  -5   2   2     6405.49     6533.25    123.48 o
  -4   2   2       20.51       46.27     15.30 o
  -3   2   2     4759.85     5023.96    119.39 o
  -2   2   2     4018.23     3966.63     50.89 o
  -1   2   2        0.83       18.20      5.37 o
   0   2   2      262.74      331.14     12.09 o
   1   2   2     1329.93     1433.64     27.64 o
   2   2   2     4648.75     4613.66     72.25 o
   3   2   2    64150.82    62742.73    207.46 o
   4   2   2     3229.63     3996.85     54.57 o
   5   2   2    17224.47    16684.21    135.10 o
   6   2   2       55.83      108.56     16.48 o
   7   2   2      918.79     1002.32     46.45 o
   8   2   2       73.03       98.60     16.93 o
   9   2   2     2154.11     2125.49     92.21 o
  10   2   2      308.55      195.00     43.37 o
  11   2   2      465.51      617.62     82.21 o
  12   2   2       18.21       30.61     31.85 o
 -10   3   2       12.63       25.54     35.71 o
  -9   3   2      412.16      341.91     40.81 o
  -8   3   2      419.75      416.67     49.88 o
  -7   3   2       11.08       -9.68     15.82 o
  -6   3   2       12.97      -14.73     18.49 o
  -5   3   2      675.79      729.23     43.05 o
  -4   3   2     1730.77     1774.65     82.09 o
  -3   3   2     2380.74     2205.29     59.29 o
  -2   3   2      194.60      199.97     15.69 o
  -1   3   2     3723.96     3475.92     49.76 o
   0   3   2    12135.17    12132.40     74.51 o
   1   3   2     1394.53      381.30     15.00 o
   2   3   2     5398.23     5404.85     65.42 o
   3   3   2     1101.47     1095.26     35.15 o
   4   3   2     3581.38     3741.38     71.11 o
   5   3   2       20.22       36.84      8.94 o
   6   3   2     1287.70     1271.66     43.08 o
   7   3   2      142.15      259.99     23.31 o
   8   3   2     1479.41     1453.71     52.36 o
   9   3   2     1383.16     1400.22     63.43 o
  10   3   2      764.12      849.13     88.62 o
  11   3   2      114.59      193.57     51.22 o
  12   3   2       73.55       94.94     48.57 o
  -9   4   2       26.05       15.10     22.57 o
  -8   4   2      275.87      341.14     45.47 o
  -7   4   2      663.72      597.28     54.66 o
  -6   4   2     4171.02     3955.22    127.80 o
  -5   4   2      252.75      256.60     22.73 o
  -4   4   2     1879.96     1668.01     50.89 o
  -3   4   2      393.96      443.74     24.83 o
  -2   4   2     1127.75     1001.52     34.22 o
  -1   4   2     1827.07     1759.36     39.99 o
   0   4   2    11514.73    11473.27     90.19 o
   1   4   2       87.01      164.67     11.43 o
   2   4   2     1892.27     1719.52     43.77 o
   3   4   2    12952.84    12397.48    123.15 o
   4   4   2    14094.37    13393.70    193.40 o
   5   4   2     1548.92     1545.99     61.78 o
   6   4   2     2486.05     2660.94    124.48 o
   7   4   2     1428.40     1415.90     60.66 o
   8   4   2     2354.16     2338.15     75.93 o
   9   4   2      100.87      127.94     22.74 o
  10   4   2      978.59     1047.11     71.95 o
  11   4   2       98.90      183.84     48.83 o
  12   4   2      395.65      404.44     69.94 o
  -9   5   2       36.37        7.80     26.29 o
  -8   5   2      122.83      103.79     32.59 o
  -7   5   2       18.39       51.20     31.65 o
  -6   5   2       30.75       46.90     17.18 o
  -5   5   2      135.19      130.22     18.02 o
  -4   5   2      901.69      843.03     39.35 o
  -3   5   2      397.29      359.38     24.04 o
  -2   5   2      570.80      596.59     27.20 o
  -1   5   2     1755.39     1704.74     43.33 o
   0   5   2     4750.21     4706.39     77.52 o
   1   5   2    18143.19    18349.93    156.60 o
   2   5   2      712.09      724.68     27.26 o
   3   5   2      182.20      216.28     17.78 o
   4   5   2        2.20        8.70     12.79 o
   5   5   2     4246.63     3838.36    100.95 o
   6   5   2      478.39      320.43     33.08 o
   7   5   2     1299.63     1367.72     69.39 o
   8   5   2     2165.56     2072.85     80.40 o
   9   5   2      188.00      239.30     27.41 o
  10   5   2      868.64      988.97     70.86 o
  11   5   2      128.24      201.43     46.62 o
  12   5   2       81.99      105.68     42.24 o
  -8   6   2      145.58      193.80     44.26 o
  -7   6   2       49.85       28.50     30.26 o
  -6   6   2     2879.34     2792.40    129.47 o
  -5   6   2      582.31      638.02     59.55 o
  -4   6   2      634.52      615.93     29.95 o
  -3   6   2      245.83      281.29     19.27 o
  -2   6   2      967.98     1023.72     37.55 o
  -1   6   2     5126.63     5050.32     80.15 o
   0   6   2     1201.06     1117.37     41.62 o
   1   6   2      964.55     1101.15     53.18 o
   2   6   2     3811.77     3697.49     76.64 o
   3   6   2       55.59       52.80     10.02 o
   4   6   2     2171.15     2062.13     72.41 o
   5   6   2      888.77      923.33     51.72 o
   6   6   2        8.23       22.60     17.81 o
   7   6   2      610.25      637.40     49.93 o
   8   6   2     2116.55     2028.40    105.94 o
   9   6   2      662.47      673.30     50.07 o
  10   6   2       85.38       -0.30     20.23 o
  11   6   2      560.61      557.07     76.49 o
  12   6   2       12.00       84.79     39.73 o
  -7   7   2       20.45       27.23     21.85 o
  -6   7   2      163.92      139.34     37.82 o
  -5   7   2       66.92       72.37     25.89 o
  -4   7   2      640.59      675.24     38.27 o
  -3   7   2       35.60       29.28     13.22 o
  -2   7   2     1552.23     1275.26     57.24 o
  -1   7   2     4189.17     4075.46     82.54 o
   0   7   2      674.82      672.61     35.33 o
   1   7   2     8056.58     7981.32    157.24 o
   2   7   2     1275.74     1271.14     47.82 o
   3   7   2      389.16      356.98     32.26 o
   4   7   2     3001.43     2919.91     90.59 o
   5   7   2     3204.67     3299.93    101.79 o
   6   7   2     3295.18     3179.23    105.52 o
   7   7   2       27.99       17.94     14.88 o
   8   7   2       15.64       21.95     19.43 o
   9   7   2      439.62      608.37     53.12 o
  10   7   2      350.61      362.61     46.53 o
  11   7   2      293.68      307.77     48.90 o
  -6   8   2      101.09      117.27     34.09 o
  -5   8   2     1069.43     1242.79     90.38 o
  -4   8   2       70.58       49.51     21.62 o
  -3   8   2       81.85      102.65     23.28 o
  -2   8   2      432.91      338.59     32.82 o
  -1   8   2     8648.80     8852.74    179.67 o
   0   8   2      496.96      277.66     39.84 o
   1   8   2      259.68      307.70     35.66 o
   2   8   2       15.14        3.29     14.65 o
   3   8   2      411.41      470.64     58.23 o
   4   8   2      213.46      238.28     27.56 o
   5   8   2        1.66        8.72     11.48 o
   6   8   2     1496.96     1571.98     76.83 o
   7   8   2       36.53       35.80     18.46 o
   8   8   2      269.86      318.74     53.57 o
   9   8   2      123.07      190.81     43.10 o
  10   8   2      325.26      319.63     61.31 o
  11   8   2      154.26      122.55     34.43 o
  -5   9   2       16.41       10.86     27.99 o
  -4   9   2      285.19      332.21     45.94 o
  -3   9   2      237.84      241.09     32.89 o
  -2   9   2     1844.50     1852.70     96.25 o
  -1   9   2      257.40      340.23     41.21 o
   0   9   2      922.49      845.47     60.39 o
   1   9   2      485.27      504.87     48.33 o
   2   9   2      142.69      106.00     24.88 o
   3   9   2        9.77       -9.85     17.67 o
   4   9   2     1239.30     1363.62    102.14 o
   5   9   2       15.79        5.67     19.93 o
   6   9   2     1930.06     2061.07    128.05 o
   7   9   2       19.06       10.52     22.23 o
   8   9   2      303.91      335.59     55.98 o
   9   9   2       98.72      121.49     37.82 o
  10   9   2       40.20       -5.41     25.90 o
  -4  10   2       43.00      107.20     34.24 o
  -3  10   2      326.85      302.02     49.28 o
  -2  10   2      431.05      487.91     54.80 o
  -1  10   2     1876.82     1901.62    126.07 o
   0  10   2      282.67      465.92     49.43 o
   1  10   2      152.37      161.34     30.37 o
   2  10   2      272.69      230.17     37.97 o
   3  10   2      891.87      776.88     84.82 o
   4  10   2       19.63       83.77     35.51 o
   5  10   2      225.66      277.73     51.08 o
   6  10   2      889.54      910.82     93.27 o
   7  10   2      743.04      671.02     80.92 o
   8  10   2       18.14       -5.07     26.05 o
   9  10   2      191.52      256.24     54.67 o
  10  10   2      114.40      131.19     42.39 o
  -2  11   2        5.97        4.50     24.62 o
  -1  11   2       44.65        0.36     19.61 o
   0  11   2     1183.98     1140.82    105.49 o
   1  11   2        2.48       27.61     28.46 o
   2  11   2       59.67       97.23     31.29 o
   3  11   2       85.32      161.26     42.28 o
   4  11   2     1625.98     1889.37    134.19 o
   5  11   2      431.16      436.66     68.40 o
   6  11   2      228.13      273.80     55.93 o
   7  11   2      400.31      449.13     71.31 o
   8  11   2      167.94       99.93     37.58 o
   0  12   2        2.47       47.30     26.02 o
   1  12   2       15.61        6.52     31.44 o
   2  12   2      520.06      535.78     77.79 o
   3  12   2      158.78      216.30     52.44 o
   4  12   2      123.47       82.14     28.25 o
   5  12   2      191.97      200.43     48.85 o
   6  12   2       67.26       55.42     41.96 o
   7  12   2      507.95      486.58     79.56 o
  -4 -12   3      315.47      299.46     63.06 o
  -3 -12   3      357.28      291.98     47.75 o
  -2 -12   3      115.59      113.11     32.04 o
  -1 -12   3       87.20       50.39     29.89 o
  -7 -11   3      176.09      188.68     50.38 o
  -6 -11   3      137.16      132.64     46.34 o
  -5 -11   3      309.33      390.77     63.39 o
  -4 -11   3      344.52      438.64     58.18 o
  -3 -11   3      913.96     1006.72     81.20 o
  -2 -11   3      100.91      106.74     31.88 o
  -1 -11   3     1078.50     1033.37     81.01 o
   0 -11   3      147.98      132.27     35.66 o
   1 -11   3      125.84      142.54     34.93 o
   2 -11   3       47.83       69.73     22.99 o
  -8 -10   3      593.52      642.63     84.60 o
  -7 -10   3      664.39      672.79     83.45 o
  -6 -10   3       34.95       37.86     35.81 o
  -5 -10   3      233.41      367.65     64.25 o
  -4 -10   3       40.22       58.34     32.43 o
  -3 -10   3      973.65      975.73     76.96 o
  -2 -10   3      107.42      105.40     28.75 o
  -1 -10   3       13.85       19.37     22.58 o
   0 -10   3      186.16      191.43     35.86 o
   1 -10   3       44.23       13.42     26.59 o
   2 -10   3      440.64      430.16     43.70 o
   3 -10   3       48.31       75.47     21.84 o
   4 -10   3      440.89      459.72     53.72 o
  -9  -9   3        0.35        9.38     27.87 o
  -8  -9   3        1.89        3.26     28.50 o
  -7  -9   3       53.95       71.34     27.87 o
  -6  -9   3      339.80      298.16     54.33 o
  -5  -9   3        1.98       60.57     34.06 o
  -4  -9   3      268.54      310.78     46.77 o
  -3  -9   3     2999.37     3323.06    130.80 o
  -2  -9   3     1859.56     1980.66     98.06 o
  -1  -9   3     1348.96     1295.62     79.12 o
   0  -9   3      293.36      322.23     41.23 o
   1  -9   3      430.81      391.78     45.24 o
   2  -9   3      594.84      817.85     57.18 o
   3  -9   3      230.27      227.20     31.28 o
   4  -9   3      413.90      500.79     45.52 o
   5  -9   3        9.05       60.35     23.96 o
 -10  -8   3       30.51       82.87     30.82 o
  -9  -8   3     1291.87     1187.31    106.90 o
  -8  -8   3        1.89       -4.92     22.63 o
  -7  -8   3     1182.72     1084.48     93.36 o
  -6  -8   3      515.22      543.74     68.04 o
  -5  -8   3     1486.04     1678.86    109.21 o
  -4  -8   3      494.38      562.97     54.77 o
  -3  -8   3     1578.16     1536.41     83.55 o
  -2  -8   3       86.26       82.02     24.10 o
  -1  -8   3       10.50       35.20     20.53 o
   0  -8   3      534.54      579.29     49.51 o
   1  -8   3       88.49       93.34     23.05 o
   2  -8   3       38.26       41.52     15.50 o
   3  -8   3      290.43      294.95     34.13 o
   4  -8   3      510.09      541.20     45.15 o
   5  -8   3      718.70      659.45     60.39 o
   6  -8   3       18.02       17.60     24.52 o
 -10  -7   3      257.76      323.68     59.20 o
  -9  -7   3       35.92       13.61     21.32 o
  -8  -7   3      107.53       90.50     33.74 o
  -7  -7   3     1224.55     1208.31     93.73 o
  -6  -7   3     2448.83     2359.22    126.48 o
  -5  -7   3      337.34      271.14     43.88 o
  -4  -7   3     1943.71     1901.97     88.03 o
  -3  -7   3     1449.56     1517.12     77.30 o
  -2  -7   3     4459.41     4604.56    129.92 o
  -1  -7   3      771.93      797.77     54.39 o
   0  -7   3      227.86      263.93     33.74 o
   1  -7   3       48.11       51.38     11.31 o
   2  -7   3     2259.07     2182.92     76.99 o
   3  -7   3      302.46      294.05     27.41 o
   4  -7   3     1639.32     1581.84     62.55 o
   5  -7   3      178.93      139.30     20.85 o
   6  -7   3      583.89      598.05     45.14 o
   7  -7   3      299.48      280.18     35.00 o
 -11  -6   3      199.16      234.34     42.20 o
 -10  -6   3      524.58      458.07     52.16 o
  -9  -6   3       18.88       78.01     24.54 o
  -8  -6   3     1122.76     1031.59     60.25 o
  -7  -6   3      122.49      136.86     25.15 o
  -6  -6   3      111.12       71.01     14.35 o
  -5  -6   3     2841.32     2743.45     75.21 o
  -4  -6   3     1105.78     1224.15     49.12 o
  -3  -6   3      454.60      470.39     42.42 o
  -2  -6   3      238.04      276.70     31.93 o
  -1  -6   3     4339.04     4237.19     90.21 o
   0  -6   3     1636.72     1513.82     67.70 o
   1  -6   3     3283.58     3330.69     73.03 o
   2  -6   3        1.15        0.34      9.87 o
   3  -6   3     3352.86     3377.54     80.00 o
   4  -6   3       13.90       27.98     13.08 o
   5  -6   3      608.15      423.87     31.95 o
   6  -6   3      164.96      170.72     26.21 o
   7  -6   3      462.21      500.15     42.15 o
   8  -6   3        5.71       51.96     28.27 o
 -11  -5   3     1099.81      981.62     79.26 o
 -10  -5   3      156.07      191.94     33.20 o
  -9  -5   3      233.40      125.71     23.66 o
  -8  -5   3        3.34       18.68     13.12 o
  -7  -5   3     2849.23     2864.03     76.07 o
  -6  -5   3       52.26       40.10     13.36 o
  -5  -5   3     3535.37     3554.69     84.88 o
  -4  -5   3     1667.61     1685.32     59.07 o
  -3  -5   3     1414.13     1348.54     38.03 o
  -2  -5   3     2230.72     2088.78     60.08 o
  -1  -5   3      431.76      366.45     23.04 o
   0  -5   3      334.04      326.50     13.21 o
   1  -5   3     2495.47     2553.41     60.12 o
   2  -5   3     2118.48     2097.19     54.42 o
   3  -5   3     6112.15     6250.73    100.49 o
   4  -5   3      151.78      216.31     21.48 o
   5  -5   3      171.61      164.60     21.20 o
   6  -5   3      198.92      196.59     26.45 o
   7  -5   3      199.71      208.72     29.48 o
   8  -5   3        1.80       -2.55     14.91 o
   9  -5   3       25.98       28.18     25.00 o
 -11  -4   3      422.99      482.57     71.74 o
 -10  -4   3       32.50       95.12     28.97 o
  -9  -4   3      519.93      552.17     47.98 o
  -8  -4   3       24.71       34.94     15.10 o
  -7  -4   3     1468.85     1379.36     57.05 o
  -6  -4   3     4407.09     4650.23     96.79 o
  -5  -4   3     1275.62     1344.38     63.72 o
  -4  -4   3     2571.41     2733.17     83.63 o
  -3  -4   3     2010.33     2332.70     65.86 o
  -2  -4   3     5678.03     5898.06     94.20 o
  -1  -4   3     8081.76     8589.86     87.98 o
   0  -4   3    21258.68    20541.75     90.77 o
   1  -4   3       81.48      116.05     12.72 o
   2  -4   3     3245.13     3154.89     61.36 o
   3  -4   3     2701.59     2529.12     46.39 o
   4  -4   3      124.57      124.88     12.44 o
   5  -4   3      881.79      814.84     39.78 o
   6  -4   3      143.27      169.16     22.46 o
   7  -4   3      786.77      764.77     49.81 o
   8  -4   3      503.72      527.28     44.76 o
   9  -4   3      692.29      780.85     66.93 o
  10  -4   3      140.12      222.21     57.84 o
 -11  -3   3      431.25      476.40     73.47 o
 -10  -3   3      145.65      153.53     30.51 o
  -9  -3   3      396.57      361.67     40.17 o
  -8  -3   3      448.70      673.05     50.52 o
  -7  -3   3     1045.21     1015.95     54.32 o
  -6  -3   3     6317.73     6188.02     78.61 o
  -5  -3   3      584.71      645.26     28.37 o
  -4  -3   3      738.82      516.95     49.16 o
  -3  -3   3     1160.95     1135.04     37.70 o
  -2  -3   3     3301.22     3778.00     71.83 o
  -1  -3   3      125.57      133.21     11.92 o
   0  -3   3      265.79      248.53      8.75 o
   1  -3   3     1410.29     1514.97     38.85 o
   2  -3   3      296.55      268.49     13.48 o
   3  -3   3    11008.17    11146.90    103.21 o
   4  -3   3     2130.96     1949.20     49.35 o
   5  -3   3      240.59      211.97     25.78 o
   6  -3   3      429.62      494.71     35.91 o
   7  -3   3      908.20      953.49     53.05 o
   8  -3   3        5.73       -1.46     13.84 o
   9  -3   3       93.47      107.85     26.93 o
  10  -3   3        7.56       71.97     34.42 o
  11   2  -3      110.42       65.24     47.76 o
 -10  -2   3     1073.07     1058.70     69.89 o
  -9  -2   3      414.32      507.64     47.81 o
  -8  -2   3     1525.57     1548.01     85.97 o
  -7  -2   3      515.25      902.90     67.01 o
  -6  -2   3     8579.38     7665.53     77.03 o
  -5  -2   3      180.08      188.12     11.05 o
  -4  -2   3      784.63      843.08     26.56 o
  -3  -2   3        6.62       16.50      5.66 o
  -2  -2   3    25736.89    24615.62    137.95 o
  -1  -2   3    16787.64    16516.74     95.68 o
   0  -2   3    26865.80    26135.72     92.19 o
   1  -2   3    17909.12    16868.19     82.49 o
   2  -2   3     5682.17     5848.55     61.45 o
   3  -2   3     1046.75      672.85     21.48 o
   4  -2   3      663.55      683.42     33.99 o
   5  -2   3     2242.05     2099.13     55.03 o
   6  -2   3      580.97      661.25     38.88 o
   7  -2   3      535.51      542.32     38.21 o
   8  -2   3     2596.59     2633.33     88.09 o
   9  -2   3      407.99      381.95     44.14 o
  10  -2   3      151.45      151.71     40.92 o
  11  -2   3      201.06      344.99     70.54 o
 -11  -1   3       11.47       41.48     27.87 o
 -10  -1   3      216.78      280.10     54.11 o
  -9  -1   3       10.33       56.83     21.42 o
  -8  -1   3      226.83      568.40     68.01 o
  -7  -1   3      161.42      239.25     41.45 o
  -6  -1   3     2623.80     2699.02     99.93 o
  -5  -1   3     3880.72     3733.87     63.28 o
  -4  -1   3      706.06      778.77     34.54 o
  -3  -1   3      964.21     1281.79     38.43 o
  -2  -1   3     3085.73     3126.19     52.28 o
  -1  -1   3     1189.71     1453.42     28.70 o
   0  -1   3     2825.40     2944.50     38.25 o
   1  -1   3     5096.77     6429.89     94.85 o
   2  -1   3    10565.19     9892.46     61.45 o
   3  -1   3     1418.25      555.51     24.77 o
   4  -1   3      330.19      320.67     16.48 o
   5  -1   3     7370.35     7010.28     86.57 o
   6  -1   3      438.64      388.17     23.48 o
   7  -1   3     4064.96     4023.01     97.91 o
   8  -1   3        2.81       -2.08     14.35 o
   9  -1   3      306.94      335.25     39.55 o
  10  -1   3       87.44       56.73     29.61 o
  11  -1   3      228.14      249.79     58.86 o
 -11   0   3      319.02      370.79     65.37 o
 -10   0   3       27.96       24.57     25.79 o
  -9   0   3     1113.79     1120.90     97.33 o
  -8   0   3      328.04      315.64     51.91 o
  -7   0   3     2447.84     2813.66    137.69 o
  -6   0   3      892.68      831.76     31.38 o
  -5   0   3      500.67      488.58     18.51 o
  -4   0   3     2186.46     2313.79     76.92 o
  -3   0   3     1189.50     1141.02     49.30 o
  -2   0   3      652.64      710.08     25.03 o
  -1   0   3    21647.11    20801.10    138.84 o
   0   0   3      303.47      453.41     14.67 o
   1   0   3     6764.71     6857.09     61.17 o
   2   0   3      404.04      519.39     21.46 o
   3   0   3      603.45      502.71     19.65 o
   4   0   3     2293.43     2194.85     45.46 o
   5   0   3      755.72      275.37     39.11 o
   6   0   3        6.22        2.54      9.26 o
   7   0   3     3372.21     3224.18     87.25 o
   8   0   3     1717.77     1685.35     66.68 o
   9   0   3     1887.46     1860.68     80.40 o
  10   0   3      298.47      248.55     53.23 o
  11   0   3      191.90      202.83     49.38 o
 -10   1   3       36.82        9.61     27.23 o
  -9   1   3        4.20       -0.43     31.42 o
  -8   1   3      603.82      605.89     68.20 o
  -7   1   3     3221.49     3327.14    147.26 o
  -6   1   3      669.19      752.32     65.88 o
  -5   1   3     1351.24     1229.19     49.31 o
  -4   1   3     7097.56     6868.20    103.57 o
  -3   1   3     1339.26     1553.54     44.58 o
  -2   1   3     2199.97     2525.91     46.54 o
  -1   1   3      509.84      526.77     26.60 o
   0   1   3     4098.62     4085.74     79.62 o
   1   1   3     7710.74     8056.66     80.02 o
   2   1   3     1283.84     1499.48     24.51 o
   3   1   3     1710.40     1841.63     42.62 o
   4   1   3    11534.81    11635.16     72.42 o
   5   1   3     6967.21     7081.75     79.92 o
   6   1   3    11569.42    10974.08    115.23 o
   7   1   3     1011.57     1068.19     48.74 o
   8   1   3      108.42       61.41     17.50 o
   9   1   3      337.34      320.94     39.74 o
  10   1   3     1453.52     1492.93    117.14 o
  11   1   3       12.79       15.69     21.31 o
  12   1   3     1007.38      914.43    102.07 o
 -10   2   3     1219.43     1219.61    110.20 o
  -9   2   3       98.99      118.17     38.84 o
  -8   2   3      751.44      701.35     74.65 o
  -7   2   3       12.60        4.09     21.49 o
  -6   2   3       21.54       24.16     16.77 o
  -5   2   3      609.96      558.23     19.21 o
  -4   2   3      288.11      267.49     17.21 o
  -3   2   3        6.09       20.29      5.41 o
  -2   2   3     3837.03     3797.55     56.49 o
  -1   2   3     6613.27     6155.82     58.62 o
   0   2   3    39876.63    38027.64    163.21 o
   1   2   3     4506.74     4488.24     73.52 o
   2   2   3     4331.74     3699.58     84.75 o
   3   2   3     6808.97     7011.04     81.37 o
   4   2   3     4156.48     4000.01     60.34 o
   5   2   3     2954.81     4500.26     62.19 o
   6   2   3      817.77      804.79     27.80 o
   7   2   3     1137.43     1765.96     47.43 o
   8   2   3      497.56      499.58     30.87 o
   9   2   3      382.94      315.22     31.69 o
  10   2   3     1260.39     1340.68    109.43 o
  11   2   3      465.72      455.27     70.02 o
  12   2   3      224.72      191.32     53.96 o
  -9   3   3       83.56       84.96     28.81 o
  -8   3   3      152.72      117.74     25.77 o
  -7   3   3      273.78      284.95     47.18 o
  -6   3   3      850.59      929.94     72.92 o
  -5   3   3     1595.39     1661.61     50.35 o
  -4   3   3     1992.42     1747.65     49.80 o
  -3   3   3    14332.35    14494.40    152.50 o
  -2   3   3       87.25       60.67      8.76 o
  -1   3   3       37.82       36.51      7.09 o
   0   3   3      468.82      496.82     16.80 o
   1   3   3    14945.67    15060.62     91.23 o
   2   3   3     4154.27     3796.69     64.65 o
   3   3   3     4497.94     4388.88     86.40 o
   4   3   3     1048.80      970.98     35.73 o
   5   3   3      189.50      283.59     19.91 o
   6   3   3    11323.04    11669.03    156.32 o
   7   3   3     1052.64     1137.27     52.02 o
   8   3   3      299.18      498.33     30.54 o
   9   3   3      321.98      399.77     34.01 o
  10   3   3       88.06       96.82     33.54 o
  11   3   3      564.88      564.41     79.76 o
  12   3   3      485.51      532.50     79.49 o
  -9   4   3      295.07      381.92     56.46 o
  -8   4   3       59.51       29.73     18.36 o
  -7   4   3      492.32      436.59     49.72 o
  -6   4   3      217.21      173.88     31.06 o
  -5   4   3     1112.91     1079.20     43.17 o
  -4   4   3      144.48      140.56     16.03 o
  -3   4   3      425.05      452.23     25.56 o
  -2   4   3     5416.83     5499.56     82.76 o
  -1   4   3       16.84       31.46      7.37 o
   0   4   3     4967.40     4790.39     64.00 o
   1   4   3     4862.12     4698.68     62.63 o
   2   4   3      329.29      369.46     23.42 o
   3   4   3     1760.25     1805.59     60.24 o
   4   4   3     4393.69     4098.38     95.77 o
   5   4   3      263.22      155.74     24.77 o
   6   4   3       21.94       23.73     13.45 o
   7   4   3      965.26      929.99     49.39 o
   8   4   3      211.22      212.94     28.90 o
   9   4   3     1453.77     1476.67     68.65 o
  10   4   3      436.19      381.90     61.44 o
  11   4   3     1375.26     1354.15    117.02 o
  12   4   3       32.35       76.94     47.27 o
  -8   5   3       21.92       30.78     34.46 o
  -7   5   3        8.45        0.46     25.11 o
  -6   5   3       58.89       49.94     16.89 o
  -5   5   3     1933.50     1911.91     77.09 o
  -4   5   3      318.50      334.68     25.90 o
  -3   5   3     6437.31     6230.55     93.13 o
  -2   5   3     3127.70     3061.20     58.79 o
  -1   5   3       49.99       39.12      8.71 o
   0   5   3     3958.96     3878.58     64.51 o
   1   5   3     4097.31     4321.43     94.08 o
   2   5   3     1406.21     1197.50     51.02 o
   3   5   3     3799.60     3807.47     93.44 o
   4   5   3      461.85      542.72     37.06 o
   5   5   3     4703.20     4561.52    128.48 o
   6   5   3       18.77       40.69     17.96 o
   7   5   3      615.18      636.17     48.99 o
   8   5   3       48.95       21.27     14.90 o
   9   5   3      725.07      732.49     51.10 o
  10   5   3      527.28      717.42     61.34 o
  11   5   3      646.58      740.24     90.38 o
  12   5   3      564.73      559.04     80.85 o
  -8   6   3       77.93      123.68     47.03 o
  -7   6   3       33.65        8.97     33.59 o
  -6   6   3      474.07      413.50     55.40 o
  -5   6   3     1088.16     1171.77     80.95 o
  -4   6   3      120.09       92.47     15.06 o
  -3   6   3      129.70      165.06     15.88 o
  -2   6   3      466.35      456.36     23.59 o
  -1   6   3      284.94      308.22     20.84 o
   0   6   3      206.63      239.01     20.97 o
   1   6   3     2368.31     2569.83     80.60 o
   2   6   3     8160.27     8145.17    148.55 o
   3   6   3      413.84      468.62     34.92 o
   4   6   3     2398.61     2377.64     81.16 o
   5   6   3       31.53       28.53     14.44 o
   6   6   3     3769.18     3520.73    108.81 o
   7   6   3      919.32      974.88     62.51 o
   8   6   3     2940.80     2908.92     98.35 o
   9   6   3      175.71       41.71     22.11 o
  10   6   3     2019.41     2100.28    105.89 o
  11   6   3      218.67      139.84     44.89 o
  12   6   3      301.08      377.54     67.00 o
  -7   7   3       96.87      108.16     34.97 o
  -6   7   3      422.28      442.03     58.82 o
  -5   7   3      115.82      146.78     33.66 o
  -4   7   3      824.15      806.91     57.08 o
  -3   7   3       34.23        8.21     10.87 o
  -2   7   3     1369.26     1237.87     40.61 o
  -1   7   3       63.96       51.68     11.07 o
   0   7   3     4074.11     4148.11     87.97 o
   1   7   3      136.66      119.15     22.56 o
   2   7   3     1978.41     1959.90     79.91 o
   3   7   3       34.74       50.79     18.37 o
   4   7   3        3.39       16.01     11.96 o
   5   7   3     1280.53     1246.68     64.59 o
   6   7   3     1983.37     1958.01     83.82 o
   7   7   3      106.67      121.19     24.41 o
   8   7   3        6.94       -2.49     18.63 o
   9   7   3      701.03      712.21     53.25 o
  10   7   3      424.66      457.46     51.01 o
  11   7   3       65.20       39.75     31.72 o
  -6   8   3      105.10      163.83     38.47 o
  -5   8   3      316.78      207.34     39.81 o
  -4   8   3       71.79       99.05     29.40 o
  -3   8   3       51.32       57.60     18.33 o
  -2   8   3     1344.80     1291.03     61.15 o
  -1   8   3       37.82       26.18     14.98 o
   0   8   3      108.68       61.73     16.47 o
   1   8   3      732.47      719.42     51.17 o
   2   8   3     5522.88     5689.55    145.24 o
   3   8   3     2867.87     2900.84    136.26 o
   4   8   3      582.10      526.70     41.29 o
   5   8   3       65.06       65.79     19.41 o
   6   8   3     3330.13     3212.53    111.65 o
   7   8   3     2794.77     2859.18    109.14 o
   8   8   3       48.73       55.64     19.69 o
   9   8   3     2349.57     2205.89    121.46 o
  10   8   3        7.34        0.41     28.50 o
 -11  -8  -3      109.30      147.41     48.90 o
  -5   9   3       11.91       84.90     32.37 o
  -4   9   3      450.48      599.71     64.88 o
  -3   9   3        4.95       36.10     21.01 o
  -2   9   3       61.48       82.48     27.77 o
  -1   9   3       43.59       55.57     30.09 o
   0   9   3     1329.73     1449.84     76.47 o
   1   9   3      288.55      307.98     40.64 o
   2   9   3     1315.39     1328.36     76.10 o
   3   9   3      974.84     1007.75     86.51 o
   4   9   3       67.23       42.32     25.53 o
   5   9   3        4.73       15.96     23.98 o
   6   9   3        1.31       36.28     24.63 o
   7   9   3       50.06       58.43     25.18 o
   8   9   3      564.36      431.16     64.45 o
   9   9   3        6.84       42.85     34.44 o
  10   9   3       36.25       26.25     24.16 o
  -3  10   3       21.16       11.59     22.73 o
  -2  10   3      974.11      964.28     66.66 o
  -1  10   3       81.73      145.57     39.82 o
   0  10   3       79.54      133.16     37.18 o
   1  10   3     1180.57     1306.36     79.55 o
   2  10   3      190.53      216.49     37.86 o
   3  10   3     1986.79     2077.02    135.33 o
   4  10   3        3.67       63.09     30.95 o
   5  10   3      356.57      351.90     59.70 o
   6  10   3      520.23      545.19     71.75 o
   7  10   3     1134.04     1206.95    106.72 o
   8  10   3      606.44      593.27     77.87 o
   9  10   3      183.26      142.74     45.84 o
  10  10   3       69.80       39.07     29.22 o
  -2  11   3       44.30       17.77     23.03 o
  -1  11   3      690.40      553.36     73.73 o
   0  11   3      132.38      114.08     38.21 o
   1  11   3      777.41      832.49     89.06 o
   2  11   3       69.93       61.48     32.71 o
   3  11   3      559.20      622.39     78.68 o
   4  11   3      163.17      137.34     55.56 o
   5  11   3     1063.06     1165.99    108.79 o
   6  11   3       77.32       63.52     28.30 o
   7  11   3       11.26       54.80     31.22 o
   8  11   3      231.56      195.54     51.06 o
   1  12   3      390.27      487.46     75.75 o
   2  12   3       81.30      147.05     45.96 o
   3  12   3      482.50      607.87     86.11 o
   4  12   3       18.85       38.92     33.23 o
   5  12   3      191.49      125.76     39.14 o
   6  12   3     1073.68     1092.12    111.16 o
   7  12   3       42.98        8.60     31.96 o
  -3 -12   4       51.20       48.05     32.38 o
  -2 -12   4        9.87       32.83     29.19 o
  -6 -11   4      594.94      695.76     90.39 o
  -5 -11   4      103.89      128.61     46.97 o
  -4 -11   4       29.41       27.18     23.18 o
  -3 -11   4       72.38       96.66     34.85 o
  -2 -11   4      496.44      630.78     66.61 o
  -1 -11   4       13.25      -13.00     22.96 o
   0 -11   4       85.25       74.93     25.28 o
   1 -11   4      205.97      278.28     47.28 o
   2 -11   4      137.13       88.96     25.16 o
  -8 -10   4      138.57      174.95     46.61 o
  -7 -10   4      201.33      307.39     59.69 o
  -6 -10   4       11.29       14.76     23.14 o
  -5 -10   4       16.11       71.28     41.25 o
  -4 -10   4      227.86      171.70     34.00 o
  -3 -10   4      834.16      768.04     70.79 o
  -2 -10   4      111.52      134.68     34.19 o
  -1 -10   4        5.60       28.06     20.04 o
   0 -10   4     1655.49     1680.29     96.88 o
   1 -10   4      732.83      708.51     63.33 o
   2 -10   4      111.62      208.66     34.44 o
   3 -10   4       32.95       46.50     22.16 o
   4 -10   4      150.05      108.58     30.98 o
  -9  -9   4       12.61       -4.60     35.33 o
  -8  -9   4      317.11      277.95     54.67 o
  -7  -9   4        7.48       16.63     26.50 o
  -6  -9   4     3499.52     3440.30    170.67 o
  -5  -9   4        1.79       43.05     24.60 o
  -4  -9   4       15.77       66.14     26.43 o
  -3  -9   4       53.77       72.40     26.18 o
  -2  -9   4     2621.34     2619.01    114.23 o
  -1  -9   4      741.49      872.74     67.87 o
   0  -9   4      225.14      257.04     41.12 o
   1  -9   4        8.71        8.75     19.79 o
   2  -9   4      580.92      580.58     47.52 o
   3  -9   4      149.98      156.88     28.61 o
   4  -9   4      127.52      164.13     27.72 o
   5  -9   4       94.21      125.10     31.52 o
  -9  -8   4      527.21      512.97     62.24 o
  -8  -8   4      342.61      248.87     47.45 o
  -7  -8   4       87.38       43.88     23.71 o
  -6  -8   4      157.56       87.25     28.38 o
  -5  -8   4       77.54       64.55     29.49 o
  -4  -8   4      515.22      509.54     50.29 o
  -3  -8   4      347.62      408.89     44.94 o
  -2  -8   4      157.01      229.24     36.40 o
  -1  -8   4     2850.49     3009.99    114.52 o
   0  -8   4      354.88      303.50     39.55 o
   1  -8   4     1444.89     1448.32     81.24 o
   2  -8   4      339.52      324.51     38.41 o
   3  -8   4      832.63      838.67     62.70 o
   4  -8   4      211.59      267.16     38.85 o
   5  -8   4      755.42      854.23     85.33 o
   6  -8   4      219.76      223.44     40.97 o
 -10  -7   4       10.24       32.13     26.06 o
  -9  -7   4      287.57      273.24     53.46 o
  -8  -7   4      590.01      517.80     64.91 o
  -7  -7   4      423.60      386.49     57.13 o
  -6  -7   4      493.96      466.15     58.61 o
  -5  -7   4      781.56      766.87     72.12 o
  -4  -7   4      263.62      253.60     35.07 o
  -3  -7   4      539.79      620.01     51.60 o
  -2  -7   4     2578.63     2636.29     99.85 o
  -1  -7   4     4241.97     4261.55    126.96 o
   0  -7   4      211.72      288.62     39.82 o
   1  -7   4      106.93       93.50     27.61 o
   2  -7   4     1432.68     1240.43     48.46 o
   3  -7   4      277.47      271.70     25.93 o
   4  -7   4       16.12        8.72     12.30 o
   5  -7   4      595.97      635.67     43.14 o
   6  -7   4      918.38      941.43     54.69 o
   7  -7   4       62.11       63.65     19.41 o
 -10  -6   4      207.15      231.56     39.17 o
  -9  -6   4      282.14      298.41     41.45 o
  -8  -6   4      713.75      690.09     45.11 o
  -7  -6   4        1.08       -9.42     14.09 o
  -6  -6   4     2238.63     2086.81     72.68 o
  -5  -6   4      104.83      173.65     20.73 o
  -4  -6   4     3912.12     3594.24     76.81 o
  -3  -6   4     1297.52     1172.64     25.77 o
  -2  -6   4     1675.15     1497.50     56.48 o
  -1  -6   4     8163.44     7535.26    113.09 o
   0  -6   4      505.13      388.13     21.12 o
   1  -6   4      461.21      398.35     26.09 o
   2  -6   4       95.25      118.12     15.66 o
   3  -6   4     2291.93     2268.14     65.15 o
   4  -6   4     4268.09     4475.20     96.11 o
   5  -6   4      373.68      395.06     31.09 o
   6  -6   4     1784.47     1855.12     73.61 o
   7  -6   4       25.80       23.31     15.48 o
   8  -6   4       42.51       38.58     26.51 o
 -11  -5   4      174.25      164.85     36.01 o
 -10  -5   4      380.65      400.54     49.66 o
  -9  -5   4       99.46      137.74     29.63 o
  -8  -5   4      198.73      216.77     26.69 o
  -7  -5   4      705.85      765.38     44.96 o
  -6  -5   4     1583.05     1589.98     63.48 o
  -5  -5   4        5.17       16.87     10.47 o
  -4  -5   4      314.62      238.01     21.75 o
  -3  -5   4     3115.98     2989.08     59.26 o
  -2  -5   4      492.68      618.08     34.51 o
  -1  -5   4       17.15       17.87      5.66 o
   0  -5   4      392.84      328.22     14.31 o
   1  -5   4     3080.38     2950.76     65.24 o
   2  -5   4       12.08       17.14      7.90 o
   3  -5   4      182.07      177.54     17.89 o
   4  -5   4      237.76      268.08     23.59 o
   5  -5   4      434.61      430.01     30.97 o
   6  -5   4     1629.47     1690.97     66.28 o
   7  -5   4        8.90       28.84     17.50 o
   8  -5   4        2.95       -2.52     22.36 o
   9  -5   4       92.05      131.91     32.39 o
 -11  -4   4      112.69      124.75     42.83 o
 -10  -4   4     1085.13     1219.93     74.46 o
  -9  -4   4      384.22      401.34     41.36 o
  -8  -4   4      200.41      175.45     26.91 o
  -7  -4   4       66.79       33.50     16.08 o
  -6  -4   4     3638.25     4203.16    107.70 o
  -5  -4   4     7676.80     7806.34    153.58 o
  -4  -4   4     5677.25     5547.49    123.35 o
  -3  -4   4     3537.43     3601.32     82.90 o
  -2  -4   4     2805.09     2713.24     52.69 o
  -1  -4   4     2211.10     2305.72     36.60 o
   0  -4   4    11491.95    11606.64     66.68 o
   1  -4   4      315.53      331.78     20.82 o
   2  -4   4      277.75      327.77     20.76 o
   3  -4   4     1094.13     1051.77     26.58 o
   4  -4   4     6840.15     6313.87     82.70 o
   5  -4   4     1553.98     1454.56     51.63 o
   6  -4   4     1452.03     1479.56     64.38 o
   7  -4   4     1766.79     1957.60     78.11 o
   8  -4   4      656.25      760.57     62.30 o
   9  -4   4       10.51       27.49     18.22 o
  10  -4   4       83.19       72.89     39.31 o
 -11  -3   4       73.72      104.25     33.03 o
 -10  -3   4      181.98       96.09     25.31 o
  -9  -3   4      163.97      175.19     29.44 o
  -8  -3   4       92.86      155.94     32.04 o
  -7  -3   4      510.91      652.76     46.01 o
  -6  -3   4       34.63       39.44      9.38 o
  -5  -3   4      545.23      417.80     22.77 o
  -4  -3   4     2127.33     2310.83     54.60 o
  -3  -3   4    16000.31    16125.54    143.69 o
  -2  -3   4      909.65      974.87     39.14 o
  -1  -3   4      371.51      357.15     20.08 o
   0  -3   4        3.00       10.09      3.36 o
   1  -3   4    12572.84    11993.74     79.50 o
   2  -3   4     1519.94     1447.26     38.43 o
   3  -3   4     3577.30     3552.31     69.89 o
   4  -3   4        1.89        4.75      5.75 o
   5  -3   4      311.59      283.50     31.06 o
   6  -3   4      866.95      832.24     45.68 o
   7  -3   4      103.23      154.27     22.27 o
   8  -3   4        0.68      -22.08     11.88 o
   9  -3   4      965.56      998.04     73.33 o
  10  -3   4        1.59        3.52     26.46 o
 -11  -2   4      968.46     1039.83    103.93 o
 -10  -2   4       97.39      159.58     34.10 o
  -9  -2   4      329.10      366.35     39.87 o
  -8  -2   4      417.19      475.47     51.30 o
  -7  -2   4     1392.86     1307.16     76.15 o
  -6  -2   4      117.77      201.19     24.26 o
  -5  -2   4    15080.81    14708.11    192.88 o
  -4  -2   4      250.96      242.20     15.30 o
  -3  -2   4    11703.73    11576.58     96.90 o
  -2  -2   4      564.22      629.12     23.97 o
  -1  -2   4       11.47       78.61      9.51 o
   0  -2   4     7155.02     7668.47     59.07 o
   1  -2   4        0.37       11.07      5.19 o
   2  -2   4       56.33       40.70      7.47 o
   3  -2   4     1173.91     1364.54     31.76 o
   4  -2   4      412.68      378.11     19.25 o
   5  -2   4     1632.03     1531.22     44.38 o
   6  -2   4     1466.20     1314.08     42.38 o
   7  -2   4      212.37      239.86     25.36 o
   8  -2   4      376.51      393.84     35.69 o
   9  -2   4      134.12      176.03     34.03 o
  10  -2   4       87.53       61.78     29.53 o
  11  -2   4       12.19       28.43     28.35 o
 -11  -1   4       86.23       60.33     29.49 o
 -10  -1   4       64.79       48.90     22.75 o
  -9  -1   4       67.99       63.61     32.76 o
  -8  -1   4     1263.13     1357.64     84.06 o
  -7  -1   4      594.18      579.38     52.74 o
  -6  -1   4      919.89      941.37     60.02 o
  -5  -1   4      373.64      436.89     29.66 o
  -4  -1   4     1159.31     1373.23     45.58 o
  -3  -1   4     5926.09     5649.12     80.98 o
  -2  -1   4     1290.87     1498.96     26.74 o
  -1  -1   4     1139.21     1378.55     26.14 o
   0  -1   4    69923.52    72359.81    286.61 o
   1  -1   4    12265.82    12228.45     72.47 o
   2  -1   4    54304.85    52657.75    148.14 o
   3  -1   4     1586.48     1068.38     58.81 o
   4  -1   4      116.59        8.70      3.70 o
   5  -1   4     1742.30     1723.80     38.61 o
   6  -1   4     2389.74     2411.69     56.09 o
   7  -1   4      175.18      178.38     21.25 o
   8  -1   4      106.00      128.20     21.24 o
   9  -1   4        5.71       26.80     21.97 o
  10  -1   4      982.05     1078.42     99.69 o
  11  -1   4       20.53       35.90     27.31 o
 -10   0   4      123.04       74.90     32.56 o
  -9   0   4       47.85       60.86     28.55 o
  -8   0   4      381.02      432.23     60.35 o
  -7   0   4      160.54      255.72     48.87 o
  -6   0   4     1649.28     1981.28    111.40 o
  -5   0   4     1939.18     1823.09     96.61 o
  -4   0   4     5710.63     5783.00    126.41 o
  -3   0   4      243.61      415.02     34.70 o
  -2   0   4      463.18      620.38     25.71 o
  -1   0   4     2251.85     2895.17     34.30 o
   0   0   4      906.77     1059.57     25.87 o
  -1   0  -4     2197.94     4903.48     94.01 o
   2   0   4    16266.20    17557.57     93.96 o
   3   0   4     2523.51     4212.37     91.51 o
   4   0   4     1039.64      472.50     21.49 o
   5   0   4      324.30       88.23     14.70 o
   6   0   4     6438.96     6254.65     83.93 o
   7   0   4     5760.75     5378.47     82.04 o
   8   0   4       53.71       38.76     12.36 o
   9   0   4     1850.55     1757.20     78.81 o
  10   0   4        9.42       39.02     28.40 o
  11   0   4        8.21      -44.94     31.04 o
 -10   1   4      140.75      177.00     44.79 o
  -9   1   4      333.28      341.10     56.99 o
  -8   1   4      217.80      278.66     51.63 o
  -7   1   4     1538.95     1622.12    110.01 o
  -6   1   4     1001.90      875.50     74.46 o
   5  -1  -4      122.50      155.77     20.52 o
  -4   1   4     4619.35     4111.36     77.47 o
   3  -1  -4       28.26       13.22      6.50 o
  -2   1   4        5.48      135.84     21.98 o
  -1   1   4    11947.34    13124.17     88.34 o
   0   1   4    51065.42    49717.67    323.29 o
   1   1   4     3989.13     4190.97     76.60 o
   2   1   4     8809.52     9553.83     53.71 o
   3   1   4     6740.90     6739.44     57.02 o
   4   1   4       26.51       25.10      5.49 o
   5   1   4     3081.53     3096.41     44.89 o
   6   1   4      164.16      172.89     14.09 o
   7   1   4     2759.46     2686.04     58.00 o
   8   1   4       76.40       83.57     13.56 o
   9   1   4      192.49      170.44     31.61 o
  10   1   4      225.32      263.11     33.58 o
  11   1   4      124.94      162.00     35.79 o
  12   1   4       29.59       49.82     28.42 o
 -10   2   4        0.82       38.39     30.04 o
  -9   2   4       13.10        2.86     29.05 o
  -8   2   4        5.67       32.83     25.19 o
  -7   2   4        4.59       31.76     23.32 o
  -6   2   4     1158.02     1104.53     82.29 o
  -5   2   4       76.15       83.66     24.58 o
  -4   2   4     4658.60     4978.88    152.08 o
  -3   2   4    10924.94    10939.46    124.64 o
  -2   2   4     2539.13     2459.96     49.97 o
  -1   2   4      295.76      321.16     15.97 o
   0   2   4    11207.27    11933.42    101.14 o
   1   2   4     3735.81     4069.39     75.62 o
   2   2   4     1877.14     1880.12     36.48 o
   3   2   4      118.10      127.91     10.91 o
   4   2   4     8186.89     8714.80     75.34 o
   5   2   4    12599.43    12702.04    114.75 o
   6   2   4      437.31      479.17     23.16 o
   7   2   4    11832.34    11485.81    102.94 o
   8   2   4     1912.88     1759.20     51.39 o
   9   2   4      403.27      388.87     42.13 o
  10   2   4       92.73       91.21     31.72 o
  11   2   4      776.09      816.73     92.37 o
  12   2   4      316.79      363.83     53.48 o
  -9   3   4      761.21      718.46     72.75 o
  -8   3   4       84.82       33.68     22.77 o
  -7   3   4     2691.75     2765.60    141.35 o
  -6   3   4      464.58      466.08     55.64 o
  -5   3   4      105.36       44.84     17.21 o
  -4   3   4     2308.49     2307.90     55.56 o
  -3   3   4      560.32      640.82     33.18 o
  -2   3   4     2685.60     2550.19     58.74 o
  -1   3   4     1420.00     1353.87     36.15 o
   0   3   4      660.82      655.31     17.63 o
   1   3   4    15504.49    15336.63     97.90 o
   2   3   4      211.85      240.65     12.65 o
   3   3   4      837.07      823.57     39.27 o
   4   3   4     3002.13     2838.86     92.54 o
   5   3   4     1931.31     1795.15     47.30 o
   6   3   4      439.53      426.80     28.05 o
   7   3   4      253.64      325.57     24.35 o
   8   3   4      940.67     1037.59     52.91 o
   9   3   4      187.77      281.01     29.98 o
  10   3   4      410.61      600.52     57.06 o
  11   3   4      178.08      219.43     53.95 o
  12   3   4      300.16      241.28     58.66 o
  -9   4   4       12.82       -5.86     30.70 o
  -8   4   4        2.31       37.91     23.48 o
  -7   4   4       84.12       64.72     23.38 o
  -6   4   4      114.06      125.28     26.64 o
  -5   4   4      146.75      100.67     19.29 o
  -4   4   4       48.47       33.45     10.47 o
  -3   4   4      380.09      398.82     24.45 o
  -2   4   4    13421.33    13254.39    134.64 o
  -1   4   4       31.60       29.96      6.66 o
   0   4   4    15864.87    16167.73    116.44 o
   1   4   4      888.01      974.20     38.22 o
   2   4   4      369.14      287.94     16.11 o
   3   4   4     1994.29     2088.35     69.01 o
   4   4   4     9597.60     9626.02    171.23 o
   5   4   4     1006.64      845.04     51.79 o
   6   4   4    12578.85    12511.18    172.50 o
   7   4   4      106.80       83.64     18.98 o
   8   4   4     4447.70     4304.09    124.50 o
   9   4   4      102.97      178.24     27.76 o
  10   4   4      173.64      279.62     42.65 o
  11   4   4       70.53      160.98     46.27 o
  12   4   4     1003.62     1247.33    121.33 o
  -8   5   4      196.63      198.54     52.35 o
  -7   5   4        6.46       31.68     31.08 o
  -6   5   4      581.57      581.19     47.95 o
  -5   5   4       17.53       23.66     13.40 o
  -4   5   4      525.78      595.28     33.39 o
  -3   5   4       75.29       67.18     13.15 o
  -2   5   4     1375.57     1410.09     38.29 o
  -1   5   4      218.78      207.95     15.57 o
   0   5   4       91.16      114.10     11.86 o
   1   5   4      422.21      404.16     23.63 o
   2   5   4      259.71      214.78     18.06 o
   3   5   4     5078.36     5437.65    115.89 o
   4   5   4      295.52      312.08     29.26 o
   5   5   4     4379.01     4413.70    112.43 o
   6   5   4     2236.38     2132.49     93.11 o
   7   5   4      406.44      400.12     35.79 o
   8   5   4       43.99       46.63     17.79 o
   9   5   4      936.36      960.76     62.26 o
  10   5   4       79.88      105.09     35.29 o
  11   5   4      457.16      403.89     70.97 o
  12   5   4      224.66      184.86     52.05 o
  -7   6   4       86.80       40.01     32.21 o
  -6   6   4        2.22       12.73     26.42 o
  -5   6   4       60.40       70.26     21.67 o
  -4   6   4     1697.49     1740.70     61.29 o
  -3   6   4     3539.13     3491.99     68.24 o
  -2   6   4     2400.77     2421.78     54.04 o
  -1   6   4     3565.73     3351.41     64.28 o
   0   6   4      166.96      163.76     17.18 o
   1   6   4      520.63      617.89     39.60 o
   2   6   4        0.60       -2.76     16.75 o
   3   6   4     9905.47     9936.96    165.77 o
   4   6   4      279.13      256.77     28.27 o
   5   6   4     2035.28     2058.56     80.59 o
   6   6   4     5244.31     5017.41    131.25 o
   7   6   4      624.71      735.65     54.37 o
   8   6   4      978.26      897.62     56.41 o
   9   6   4      207.58      235.52     32.58 o
  10   6   4      303.85      337.66     39.45 o
  11   6   4      341.71      284.65     60.09 o
  12   6   4      131.36      211.59     55.23 o
  -7   7   4       29.16        2.25     22.71 o
  -6   7   4       99.72       56.08     25.96 o
  -5   7   4      146.19      155.28     39.12 o
  -4   7   4       61.52       32.45     21.31 o
  -3   7   4      338.72      411.13     34.69 o
  -2   7   4      132.70      148.13     17.94 o
  -1   7   4        2.39        6.43      7.47 o
   0   7   4        0.87        2.24      9.72 o
   1   7   4       26.09       20.05     14.00 o
   2   7   4      115.50      103.23     26.07 o
   3   7   4     2791.95     2700.38     91.27 o
   4   7   4     4725.74     4529.90    120.34 o
   5   7   4     1872.22     1879.90     80.86 o
   6   7   4     1330.95     1187.01     77.45 o
   7   7   4      103.52      125.05     25.77 o
   8   7   4     2049.51     2036.78     95.65 o
   9   7   4      804.76      700.07     53.20 o
  10   7   4     1419.00     1546.27     81.11 o
  11   7   4      547.92      578.97     80.34 o
  -6   8   4       86.24      155.12     40.12 o
  -5   8   4        7.64      -28.13     23.92 o
  -4   8   4      103.93       92.08     34.86 o
  -3   8   4     2311.56     2479.07    100.94 o
  -2   8   4      540.14      528.87     39.68 o
  -1   8   4     2487.48     2377.20     90.02 o
   0   8   4      219.57      150.16     20.54 o
   1   8   4     1585.30     1696.97     61.78 o
   2   8   4     1401.64     1531.39     74.88 o
   3   8   4     2202.24     2436.85    126.47 o
   4   8   4     2319.69     2108.94     85.96 o
   5   8   4      280.35      258.81     31.77 o
   6   8   4        1.05       10.21     17.25 o
   7   8   4       43.99       36.58     19.83 o
   8   8   4       33.26        3.51     15.60 o
   9   8   4      218.46      182.41     32.88 o
  10   8   4      287.62      331.61     40.72 o
 -11  -8  -4      247.93      379.49     92.55 o
  -5   9   4      418.00      500.27     64.66 o
  -4   9   4      539.57      503.75     60.72 o
  -3   9   4     1007.02     1128.23     85.99 o
  -2   9   4      384.55      519.80     48.96 o
  -1   9   4       74.44      115.44     38.94 o
   0   9   4      176.50      231.30     47.10 o
   1   9   4     2228.33     1968.56     89.65 o
   2   9   4      336.85      372.13     41.00 o
   3   9   4      284.76      215.98     44.02 o
   4   9   4     1546.38     1533.29    107.70 o
   5   9   4       93.95       49.93     24.57 o
   6   9   4      107.15       77.98     26.45 o
   7   9   4      124.06       83.30     32.71 o
   8   9   4     1130.26     1272.65    108.56 o
   9   9   4      426.92      442.79     66.68 o
  10   9   4     1012.51     1042.78     86.00 o
 -11  -9  -4        6.76       43.13     64.03 o
  -3  10   4      306.76      369.15     54.79 o
  -2  10   4        5.94       31.38     23.53 o
  -1  10   4       66.45       65.98     28.81 o
   0  10   4       16.99       43.80     29.34 o
   1  10   4      108.38      125.66     38.42 o
   2  10   4     1913.00     1959.13    126.67 o
   3  10   4      106.10      142.01     40.94 o
   4  10   4      584.05      612.02     74.63 o
   5  10   4       22.24      -23.68     24.98 o
   6  10   4       55.35        5.54     25.48 o
   7  10   4       11.33       20.57     22.10 o
   8  10   4       48.77       42.41     29.85 o
   9  10   4      264.03      272.22     55.18 o
  10  10   4        7.79       -0.85     26.74 o
  -2  11   4       48.52      123.97     39.72 o
  -1  11   4      507.20      602.06     65.46 o
   0  11   4      444.38      361.79     58.88 o
   1  11   4      822.11      758.45     85.71 o
   2  11   4       28.17      -16.01     28.17 o
   3  11   4      422.66      381.50     65.57 o
   4  11   4      868.99      867.16     89.71 o
   5  11   4      138.80      170.08     54.85 o
   6  11   4       24.24        9.57     35.59 o
   7  11   4      480.44      438.82     71.84 o
   8  11   4       93.95      129.03     41.59 o
   9  11   4      776.81      796.76     96.14 o
   1  12   4       11.82       35.48     33.99 o
   2  12   4     1388.72     1319.18    120.55 o
   3  12   4      316.73      360.84     66.24 o
   4  12   4       41.20       36.48     29.56 o
   5  12   4       22.48       22.77     29.57 o
   6  12   4     1066.83      963.97    107.36 o
   7  12   4       37.93       -3.42     36.67 o
  -6 -11   5      100.07      194.82     50.03 o
  -5 -11   5       48.48       72.88     43.23 o
  -4 -11   5        8.30       -5.32     20.47 o
  -3 -11   5      351.00      412.81     55.05 o
  -2 -11   5       52.99       40.56     27.06 o
  -1 -11   5      152.90      122.79     29.78 o
   0 -11   5       83.19       91.92     28.73 o
   1 -11   5      455.06      586.85     63.83 o
   2 -11   5      325.65      353.03     43.66 o
  -7 -10   5      126.45      101.80     36.23 o
  -6 -10   5      288.94      415.48     71.04 o
  -5 -10   5     1669.24     1592.36    123.30 o
  -4 -10   5        1.21       24.89     24.09 o
  -3 -10   5     1904.34     1811.62    104.54 o
  -2 -10   5      275.05      319.30     47.19 o
  -1 -10   5     1297.79     1299.81     88.99 o
   0 -10   5      486.87      589.94     59.48 o
   1 -10   5      803.07      874.10     73.21 o
   2 -10   5        0.63       -7.46     18.38 o
   3 -10   5       20.61       40.26     20.47 o
   4 -10   5      381.74      283.08     45.52 o
  -8  -9   5       21.74       31.85     27.72 o
  -7  -9   5      183.75      175.63     46.57 o
  -6  -9   5       30.39       16.63     21.63 o
  -5  -9   5      301.60      275.62     52.16 o
  -4  -9   5       44.55       28.50     19.85 o
  -3  -9   5      156.12      158.06     32.48 o
  -2  -9   5       62.70       53.44     21.95 o
  -1  -9   5      142.43      125.06     30.00 o
   0  -9   5      128.53      215.04     37.66 o
   1  -9   5      466.28      599.61     57.50 o
   2  -9   5      821.82      965.23     61.25 o
   3  -9   5       37.41       68.70     23.51 o
   4  -9   5       96.64      110.18     28.18 o
   5  -9   5        3.15       -2.34     18.09 o
  -9  -8   5       23.72      -17.06     27.08 o
  -8  -8   5      542.36      523.48     69.44 o
  -7  -8   5      224.18      221.61     44.13 o
  -6  -8   5     1736.08     1632.98    114.33 o
  -5  -8   5     2309.19     2443.84    135.43 o
  -4  -8   5      854.92      880.05     66.01 o
  -3  -8   5      344.18      372.10     45.91 o
  -2  -8   5       32.89       40.15     18.82 o
  -1  -8   5      937.55      936.65     66.11 o
   0  -8   5     2654.99     2753.05    111.10 o
   1  -8   5       66.33       55.85     20.89 o
   2  -8   5      311.43      314.72     40.40 o
   3  -8   5      111.97      134.04     24.37 o
   4  -8   5      404.05      369.77     38.60 o
   5  -8   5      175.60      190.15     39.07 o
   6  -8   5       29.44       92.56     31.05 o
 -10  -7   5      388.97      276.95     59.80 o
  -9  -7   5        2.12      -37.21     29.17 o
  -8  -7   5     1225.03     1217.07     84.38 o
  -7  -7   5      823.43      784.90     63.95 o
  -6  -7   5        1.52       10.20     20.79 o
  -5  -7   5       32.71       29.98     15.32 o
  -4  -7   5      157.43      174.41     24.89 o
  -3  -7   5     1481.29     1463.52     62.70 o
  -2  -7   5      368.92      400.08     41.39 o
  -1  -7   5       45.60       42.41     19.54 o
   0  -7   5     1715.45     1692.48     99.99 o
   1  -7   5      769.87      838.85     58.77 o
   2  -7   5     4587.15     4616.39    116.90 o
   3  -7   5      346.84      311.80     32.52 o
   4  -7   5       85.63       39.65     19.77 o
   5  -7   5      341.18      320.55     43.56 o
   6  -7   5     1485.09     1436.47     90.57 o
   7  -7   5      328.08      440.22     47.30 o
 -10  -6   5      100.11      103.87     30.01 o
  -9  -6   5      631.96      547.70     44.86 o
  -8  -6   5      593.55      628.53     41.32 o
  -7  -6   5      155.24      177.24     23.82 o
  -6  -6   5     1200.30     1220.43     57.58 o
  -5  -6   5      118.12      123.84     18.09 o
  -4  -6   5     3227.79     3034.93     68.64 o
  -3  -6   5      828.69      689.92     22.84 o
  -2  -6   5      741.81      735.36     40.86 o
  -1  -6   5       13.31       49.25     14.80 o
   0  -6   5     4291.57     4590.32    122.70 o
   1  -6   5      912.15      977.70     39.86 o
   2  -6   5      443.06      383.80     26.53 o
   3  -6   5      449.22      497.39     31.63 o
   4  -6   5     1187.46     1262.04     51.68 o
   5  -6   5       41.52        6.38     11.63 o
   6  -6   5      184.80      187.41     29.22 o
   7  -6   5      104.57      113.32     26.38 o
   8  -6   5       29.87       26.42     18.57 o
 -10  -5   5       80.14      130.27     30.48 o
  -9  -5   5     1290.23     1352.25     75.80 o
  -8  -5   5       97.24      225.17     35.91 o
  -7  -5   5      925.35     1041.39     52.80 o
  -6  -5   5      220.90      273.13     36.11 o
  -5  -5   5        7.29       10.21     17.22 o
  -4  -5   5      342.02      319.50     32.58 o
  -3  -5   5     3028.67     2735.36     62.68 o
  -2  -5   5     5712.88     5658.71    105.34 o
  -1  -5   5     1727.04     1541.26     51.42 o
   0  -5   5      887.05      852.88     23.08 o
   1  -5   5     2174.06     2063.65     55.26 o
   2  -5   5     3946.65     3908.70     76.18 o
   3  -5   5      109.92      101.89     15.80 o
   4  -5   5        2.87        1.43      9.66 o
   5  -5   5     1772.91     1831.79     67.45 o
   6  -5   5       21.99       26.12     14.60 o
   7  -5   5      879.96      923.53     57.51 o
   8  -5   5      103.28       45.08     22.18 o
   9  -5   5       92.45       61.96     27.43 o
 -10  -4   5       11.46       70.06     24.43 o
  -9  -4   5     1037.99     1056.73     67.13 o
  -8  -4   5      280.85      285.67     39.25 o
  -7  -4   5      933.81      901.06     55.28 o
  -6  -4   5      413.15      477.87     42.95 o
  -5  -4   5     1070.50     1147.02     54.10 o
  -4  -4   5     1117.95     1200.68     58.41 o
  -3  -4   5     2843.88     2858.11     76.23 o
  -2  -4   5     4820.90     4470.64     77.30 o
  -1  -4   5     3453.81     3916.89     60.79 o
   0  -4   5     3402.57     3222.58     40.53 o
   1  -4   5     4685.64     4853.35     55.29 o
   2  -4   5     8771.03     8270.75     72.58 o
   3  -4   5        5.88        9.13      4.23 o
   4  -4   5     2912.07     2673.00     53.92 o
   5  -4   5       76.03       62.41     12.16 o
   6  -4   5      831.84      805.48     57.57 o
   7  -4   5       51.23       27.22     14.44 o
   8  -4   5       38.13       48.15     23.97 o
   9  -4   5       11.84       -8.71     20.47 o
  10  -4   5       81.35       64.89     32.41 o
 -10  -3   5      152.42      158.04     27.61 o
  -9  -3   5     1311.36     1140.54     69.66 o
  -8  -3   5     2937.59     2795.87    120.75 o
  -7  -3   5     2419.44     2594.48     87.66 o
  -6  -3   5     1720.09     1760.13     67.90 o
  -5  -3   5      165.22       30.23      9.47 o
  -4  -3   5     7634.29     7970.81     96.48 o
  -3  -3   5      726.73      888.11     34.38 o
  -2  -3   5    14136.10    14272.73    179.92 o
  -1  -3   5      117.85      118.31     15.20 o
   0  -3   5     1527.71     1525.73     28.74 o
   1  -3   5     1108.92     1049.34     26.20 o
   2  -3   5     1707.62     1871.64     36.71 o
   3  -3   5      948.57      909.03     30.74 o
   4  -3   5      591.89      565.91     21.74 o
   5  -3   5      587.76      547.17     26.15 o
   6  -3   5     3399.96     3416.75     91.29 o
   7  -3   5       26.03       21.94     13.95 o
   8  -3   5      465.56      552.82     52.88 o
   9  -3   5       19.04       57.80     25.15 o
  10  -3   5        0.21        2.44     32.93 o
 -10  -2   5      112.75      123.24     31.64 o
  -9  -2   5      403.29      402.01     51.81 o
  -8  -2   5      907.29      814.20     66.19 o
  -7  -2   5      983.36     1053.17     69.73 o
  -6  -2   5      709.27      741.52     42.30 o
  -5  -2   5     3969.76     4578.95     97.64 o
  -4  -2   5      149.71      126.31     16.57 o
  -3  -2   5     2580.54     3430.77     81.12 o
  -2  -2   5      179.47      132.87     11.71 o
  -1  -2   5     1958.63     2396.15     43.25 o
   0  -2   5     1776.31     1737.36     31.77 o
   1  -2   5      377.36      445.82     16.90 o
   2  -2   5     4023.99     4319.48     59.83 o
   3  -2   5     9499.72     8879.74     98.00 o
   4  -2   5      140.91      105.34      9.71 o
   5  -2   5     3232.14     2985.12     65.85 o
   6  -2   5     1178.19     1063.27     35.09 o
   7  -2   5      105.58      101.22     19.76 o
   8  -2   5      247.13      251.68     36.06 o
   9  -2   5      195.13      229.44     34.00 o
  10  -2   5      374.57      365.56     46.66 o
  11  -2   5      308.73      331.89     64.05 o
 -10  -1   5      533.98      460.98     57.47 o
  -9  -1   5        7.29       43.25     27.92 o
  -8  -1   5      709.69      704.49     76.84 o
  -7  -1   5        5.47       47.75     22.48 o
  -6  -1   5      812.10      952.69     62.83 o
  -5  -1   5      672.38      782.83     38.14 o
  -4  -1   5     9452.15    10232.11    122.87 o
  -3  -1   5    11763.37    11523.43    127.12 o
  -2  -1   5     2712.38     2805.21     42.17 o
  -1  -1   5     6159.96     6343.73     60.26 o
   0  -1   5     4601.92     6910.16     63.57 o
   1  -1   5    11428.08    12704.10     65.00 o
   2  -1   5     1256.85     1387.73     32.93 o
   3  -1   5      367.95      353.82     23.87 o
   4  -1   5      526.38      675.73     39.30 o
   5  -1   5        6.35       20.33      8.61 o
   6  -1   5     1698.33     1024.02     28.87 o
   7  -1   5     5598.66     5671.28    112.24 o
   8  -1   5      219.33      205.62     30.76 o
   9  -1   5      689.84      654.72     55.98 o
  10  -1   5      290.31      272.10     41.30 o
  11  -1   5        2.05       97.70     41.23 o
 -10   0   5      163.72      198.00     52.15 o
  -9   0   5       24.34       25.05     27.08 o
  -8   0   5       24.46        5.04     20.64 o
  -7   0   5     2639.37     2621.01    138.06 o
  -6   0   5     1827.45     1829.11    107.27 o
  -5   0   5     1339.08     1887.23    105.21 o
  -4   0   5      161.57      222.74     35.75 o
  -3   0   5     9221.97     9637.77    200.14 o
  -2   0   5      354.95      360.89     15.58 o
  -1   0   5     7457.33     7782.92     60.08 o
   0   0   5     1742.35     1866.72     31.42 o
   1   0   5     7596.46     7595.63     78.32 o
   2   0   5     1124.30     1194.56     26.15 o
   3   0   5    29494.53    28834.00    133.01 o
   4   0   5     8382.20     7923.59     77.89 o
   5   0   5     5222.79     5083.29     72.11 o
   6   0   5      431.62      342.32     15.43 o
   7   0   5      416.01      385.78     19.22 o
   8   0   5     1321.91     1264.33     64.21 o
   9   0   5      590.58      629.22     48.98 o
 -10   0  -5      938.72      830.13     75.80 o
  11   0   5      942.30     1006.61     99.99 o
  12   0   5      206.83      240.18     57.59 o
 -10   1   5       48.60       62.22     34.51 o
  -9   1   5      508.27      489.50     71.09 o
  -8   1   5        5.53       20.44     18.69 o
  -7   1   5      115.84       90.80     28.06 o
  -6   1   5      103.01       79.22     26.21 o
  -5   1   5     1017.85      911.22     36.75 o
   4  -1  -5     1054.20      919.22     39.54 o
  -3   1   5     5281.59     4555.51     77.18 o
  -2   1   5     3237.09     3431.96     83.13 o
  -1   1   5       43.21       24.28      5.45 o
   0   1   5    17329.83    17942.23    101.91 o
   1   1   5     3034.62     3064.02     61.71 o
   2   1   5      771.71      967.53     22.56 o
   3   1   5      665.77      939.24     23.66 o
   4   1   5      207.43      228.20     13.68 o
   5   1   5      415.59      647.98     39.48 o
   6   1   5      401.53      119.44     12.57 o
   7   1   5      327.55      342.45     18.38 o
   8   1   5     1217.36     1131.01     59.62 o
   9   1   5       22.25       13.32     15.34 o
  10   1   5     2273.20     2046.41     89.43 o
  11   1   5       44.49       62.79     31.86 o
  12   1   5       14.49       17.96     27.33 o
  -9   2   5      105.67       95.76     35.84 o
  -8   2   5      226.55      292.29     55.53 o
  -7   2   5        0.28       48.14     26.32 o
  -6   2   5     5320.58     5304.90    185.83 o
  -5   2   5     1210.22     1308.71     85.77 o
  -4   2   5     1437.33     1340.47     52.63 o
  -3   2   5      473.75      564.95     31.35 o
  -2   2   5       74.78      110.31     11.22 o
  -1   2   5     8751.05     9246.10     78.39 o
   0   2   5     2138.30     2034.82     51.00 o
   1   2   5     2635.71     2725.35     51.91 o
   2   2   5    32341.28    31107.38    173.95 o
   3   2   5      541.29      493.35     15.53 o
   4   2   5    20359.79    21681.66    130.73 o
   5   2   5      481.58      780.73     41.02 o
   6   2   5      773.17      956.44     41.72 o
   7   2   5       79.42      108.46     18.35 o
   8   2   5     1801.59     1862.28     64.58 o
   9   2   5      219.54      230.53     36.10 o
  10   2   5      601.45      689.11     61.58 o
  11   2   5      124.76        9.12     26.32 o
  12   2   5      750.92      889.73     80.81 o
  -9   3   5        3.84       20.41     24.64 o
  -8   3   5      185.67      161.88     44.43 o
  -7   3   5      114.81       68.78     32.71 o
  -6   3   5       42.71       38.83     22.84 o
  -5   3   5      867.78      921.82     73.75 o
  -4   3   5      222.37      242.82     28.82 o
  -3   3   5       21.41       41.97     11.62 o
  -2   3   5     1107.67      935.59     37.01 o
  -1   3   5     4902.44     4885.78     78.78 o
   0   3   5       10.10       13.31      7.99 o
   1   3   5     5798.70     5563.47     55.38 o
   2   3   5     5689.50     5688.10     88.57 o
   3   3   5     1016.60     1138.51     52.42 o
   4   3   5     4970.04     5456.84    106.76 o
   5   3   5     2595.18     1621.27     59.99 o
   6   3   5      565.63      675.08     33.99 o
   7   3   5     1613.53     1401.83     43.87 o
   8   3   5     2069.98     2090.86     73.59 o
   9   3   5     1847.41     1859.59     97.09 o
  10   3   5      401.82      414.95     47.76 o
  11   3   5      335.51      357.24     64.37 o
  12   3   5       28.52       38.28     19.93 o
  -8   4   5       98.06      156.98     36.55 o
  -7   4   5     1374.24     1413.69     91.01 o
  -6   4   5      961.49     1076.22     74.41 o
  -5   4   5     2905.53     2827.32    107.75 o
  -4   4   5      309.08      315.32     24.11 o
  -3   4   5        1.66        5.81      7.49 o
  -2   4   5       93.16      144.37     17.39 o
  -1   4   5     8567.17     8791.91     85.35 o
   0   4   5        2.92        0.18      3.86 o
   1   4   5     5878.48     5623.75     72.09 o
   2   4   5    14258.11    14691.15    181.77 o
   3   4   5     4734.21     4380.23     60.86 o
   4   4   5     4487.66     3515.37    105.41 o
   5   4   5     7248.35     7441.12    140.22 o
   6   4   5     1048.54     1017.14     40.45 o
   7   4   5      339.99      262.03     27.01 o
   8   4   5      891.08      948.22     53.58 o
   9   4   5     1141.19     1173.40     61.50 o
  10   4   5      269.65      229.40     37.06 o
  11   4   5      872.61      829.75     93.05 o
  12   4   5       87.65       43.06     38.10 o
  -8   5   5      224.59      166.31     52.50 o
  -7   5   5       51.69       48.35     30.63 o
  -6   5   5        1.52       14.41     18.23 o
  -5   5   5      390.87      319.05     35.01 o
  -4   5   5       11.51       11.19     14.10 o
  -3   5   5      102.73      102.15     15.65 o
  -2   5   5     2711.44     2758.82     53.88 o
  -1   5   5     2865.46     2699.30     52.71 o
   0   5   5     7840.39     7560.38     84.72 o
   1   5   5      787.31      745.14     36.36 o
   2   5   5      430.50      358.98     22.69 o
   3   5   5        3.87       20.13      7.27 o
   4   5   5     7684.45     7792.08    147.50 o
   5   5   5       38.10       62.80     16.43 o
   6   5   5     5485.73     5734.42    135.74 o
   7   5   5      809.76      754.23     49.57 o
   8   5   5      434.86      434.36     37.63 o
   9   5   5     2571.51     2661.76     96.81 o
  10   5   5      434.91      419.21     52.57 o
  11   5   5       89.39      133.66     45.80 o
  12   5   5      128.91      135.61     44.33 o
  -7   6   5     1226.95     1270.72    122.54 o
  -6   6   5      609.92      635.95     66.58 o
  -5   6   5      100.25      143.04     25.67 o
  -4   6   5      142.86      126.16     22.30 o
  -3   6   5     2765.40     2662.31     63.42 o
  -2   6   5      190.75      225.50     17.86 o
  -1   6   5      711.75      743.17     30.94 o
   0   6   5      622.69      648.50     29.66 o
   1   6   5     1082.88     1112.78     52.09 o
   2   6   5      685.77      744.13     61.17 o
   3   6   5     1059.35     1052.25     42.03 o
   4   6   5      247.66      253.08     29.36 o
   5   6   5        1.54       -4.07     13.40 o
   6   6   5     2191.32     2448.63     94.41 o
   7   6   5     1655.42     1758.76     82.01 o
   8   6   5      280.29       64.67     23.77 o
   9   6   5       18.61       15.21     17.82 o
  10   6   5      900.79      799.91     74.19 o
  11   6   5      302.73      288.28     62.50 o
  12   6   5      605.48      567.29     83.34 o
  -6   7   5        5.96       17.69     22.66 o
  -5   7   5      114.55      105.98     28.90 o
  -4   7   5      172.21      162.29     35.40 o
  -3   7   5      117.99       72.68     15.02 o
  -2   7   5      574.55      639.71     35.23 o
  -1   7   5      379.67      462.14     26.72 o
   0   7   5     7014.12     6857.48    115.23 o
   1   7   5     1851.37     1745.10     71.23 o
   2   7   5      578.97      500.84     55.58 o
   3   7   5      139.85      141.82     24.15 o
   4   7   5     6133.71     5943.10    165.67 o
   5   7   5     2946.56     2905.28    102.61 o
   6   7   5     9782.80    10004.25    195.80 o
   7   7   5       20.10       27.83     14.96 o
   8   7   5      559.13      579.71     53.76 o
   9   7   5        0.81        8.44     17.16 o
  10   7   5      145.17      191.86     32.42 o
  11   7   5       67.84      113.60     41.13 o
  12   7   5      125.46      157.00     52.24 o
  -5   8   5       14.88       19.52     25.38 o
  -4   8   5        1.33       68.43     28.05 o
  -3   8   5      754.67      688.69     55.28 o
  -2   8   5     2070.25     2203.23     78.86 o
  -1   8   5       64.07       86.58     24.08 o
   0   8   5       77.78       92.68     17.08 o
   1   8   5       11.03       38.71     15.16 o
   2   8   5     1133.87     1063.05     85.20 o
   3   8   5        7.37      -27.05     27.40 o
   4   8   5      312.44      290.25     35.09 o
   5   8   5     1927.90     1998.73     88.36 o
   6   8   5      507.97      493.96     47.11 o
   7   8   5     1406.16     1464.18     81.98 o
   8   8   5       14.73       27.61     17.06 o
   9   8   5      574.81      605.10     57.09 o
  10   8   5       10.19        0.89     17.58 o
  11   8   5     1180.09     1065.61    103.17 o
  -4   9   5      359.73      330.37     51.83 o
  -3   9   5      343.52      366.98     43.62 o
  -2   9   5      180.37      194.44     36.36 o
  -1   9   5      551.30      642.70     60.90 o
   0   9   5     1341.58     1558.91    108.13 o
   1   9   5     1218.13     1142.75     94.83 o
   2   9   5       44.98       14.48     22.06 o
   3   9   5      519.30      637.16     70.01 o
   4   9   5      594.35      604.99     69.18 o
   5   9   5     4647.95     4964.75    198.81 o
   6   9   5       77.87       72.13     33.25 o
   7   9   5      107.44      151.44     38.49 o
   8   9   5      136.57      104.73     42.18 o
   9   9   5        3.25        5.15     29.71 o
  10   9   5       27.11       13.61     21.14 o
 -11  -9  -5        7.73      -91.11     71.08 o
  -3  10   5       38.95       15.42     24.68 o
  -2  10   5      447.42      467.33     59.05 o
  -1  10   5      104.03      183.41     37.65 o
   0  10   5      265.83      381.21     61.57 o
   1  10   5       66.33       28.91     33.57 o
   2  10   5      448.93      502.69     66.09 o
   3  10   5       30.22      -34.74     30.55 o
   4  10   5      564.51      482.94     70.86 o
   5  10   5      825.86      793.93     85.27 o
   6  10   5     1050.87      974.61     96.45 o
   7  10   5      557.41      480.56     71.60 o
   8  10   5        0.62        0.16     25.15 o
   9  10   5      400.88      515.01     75.90 o
  10  10   5     1069.20     1050.20    107.07 o
  -1  11   5      529.69      631.85     86.77 o
   0  11   5      111.94      134.58     36.79 o
   1  11   5      104.85      102.69     37.02 o
   2  11   5      127.39      194.27     52.31 o
   3  11   5      843.07      861.29     90.86 o
   4  11   5       75.26       26.68     28.10 o
   5  11   5      801.81      810.56     92.16 o
   6  11   5      243.44      272.40     58.67 o
   7  11   5      123.10      117.41     43.20 o
   8  11   5       33.55       12.61     30.40 o
   9  11   5       95.62      126.11     40.50 o
   1  12   5      497.86      410.59     67.99 o
   2  12   5      135.88      213.12     52.57 o
   3  12   5      521.26      501.62     73.19 o
   4  12   5      605.86      716.59     89.55 o
   5  12   5      129.94      154.66     47.62 o
   6  12   5      476.73      502.20     77.51 o
   7  12   5       48.03       88.76     43.77 o
  -5 -11   6      115.28      125.40     49.20 o
  -4 -11   6      221.19      242.78     44.04 o
  -3 -11   6      364.67      345.36     53.71 o
  -2 -11   6     1010.70     1082.69     86.41 o
  -1 -11   6      130.56      144.50     36.61 o
   0 -11   6       84.16      115.88     31.80 o
   1 -11   6      121.26      225.07     38.03 o
  -7 -10   6      157.81      168.15     47.37 o
  -6 -10   6       16.80        3.55     25.08 o
  -5 -10   6      186.02      331.32     60.49 o
  -4 -10   6     1698.72     1622.92    102.92 o
  -3 -10   6       42.70       93.96     31.58 o
  -2 -10   6       52.40       30.00     22.34 o
  -1 -10   6      310.07      323.01     46.81 o
   0 -10   6      116.74      149.62     34.54 o
   1 -10   6      116.21      110.73     29.40 o
   2 -10   6       72.36       78.46     22.50 o
   3 -10   6      611.17      679.51     66.85 o
  -8  -9   6       36.00       -7.78     27.30 o
  -7  -9   6      187.03      191.78     46.04 o
  -6  -9   6      209.05      262.37     53.30 o
  -5  -9   6       63.93       94.22     33.79 o
  -4  -9   6     1181.15     1254.07     86.36 o
  -3  -9   6       49.63        8.36     20.68 o
  -2  -9   6     3046.34     2919.09    124.95 o
  -1  -9   6       67.15       36.74     21.53 o
   0  -9   6      248.94      250.50     42.95 o
   1  -9   6      688.03      789.30     65.20 o
   2  -9   6     1615.36     1562.79     78.78 o
   3  -9   6      692.76      899.51     71.12 o
   4  -9   6      169.59      213.58     48.14 o
   5  -9   6        2.92       21.65     32.94 o
  -9  -8   6       20.30       18.39     29.54 o
  -8  -8   6      227.62      186.51     45.98 o
  -7  -8   6      380.47      361.08     56.71 o
  -6  -8   6      102.86      110.51     33.40 o
  -5  -8   6        9.01       39.95     29.32 o
  -4  -8   6     1690.14     1819.39     96.37 o
  -3  -8   6      281.94      396.94     46.81 o
  -2  -8   6      193.82      235.65     40.29 o
  -1  -8   6       64.29       84.37     26.84 o
   0  -8   6      215.57      274.92     39.28 o
   1  -8   6      507.80      643.77     68.55 o
   2  -8   6      292.01      233.55     34.57 o
   3  -8   6     1613.40     1724.63     81.14 o
   4  -8   6      315.90      292.24     35.81 o
   5  -8   6      198.32      250.84     45.64 o
   6  -8   6        6.98       39.23     22.89 o
  -9  -7   6        3.04       10.36     29.28 o
  -8  -7   6      188.93      119.09     24.03 o
  -7  -7   6       48.69       99.27     27.54 o
  -6  -7   6      815.33      795.42     62.02 o
  -5  -7   6      472.26      485.58     47.47 o
  -4  -7   6     1023.22     1088.87     58.78 o
  -3  -7   6     5146.91     5068.36    119.80 o
  -2  -7   6       45.47       45.86     13.11 o
  -1  -7   6      629.24      529.41     47.12 o
   0  -7   6        6.28       -9.81     17.91 o
   1  -7   6     6459.25     6364.82    160.86 o
   2  -7   6       21.72       23.52     13.35 o
   3  -7   6     1262.60     1251.90     63.15 o
   4  -7   6       78.52       81.36     23.07 o
   5  -7   6        5.84       27.58     20.15 o
   6  -7   6       51.09       22.56     20.77 o
   7  -7   6       39.98       36.01     23.86 o
 -10  -6   6        2.30       18.40     18.70 o
  -9  -6   6      280.68      295.79     40.11 o
  -8  -6   6      203.45      159.14     25.11 o
  -7  -6   6      312.13      377.09     30.99 o
  -6  -6   6     1599.64     1509.04     64.65 o
  -5  -6   6      349.88      344.20     29.84 o
  -4  -6   6       87.39       58.71     19.54 o
  -3  -6   6      749.15      865.68     47.62 o
  -2  -6   6     3364.57     3461.39     89.58 o
  -1  -6   6      689.44      668.66     37.77 o
   0  -6   6     2005.78     1755.45     44.13 o
   1  -6   6       44.75       48.47      9.97 o
   2  -6   6      790.56      825.57     38.06 o
   3  -6   6     2901.03     2926.89     75.64 o
   4  -6   6     1402.18     1433.11     55.50 o
   5  -6   6      108.45       59.76     15.57 o
   6  -6   6      401.48      399.32     39.63 o
   7  -6   6      171.23      150.26     31.28 o
   8  -6   6      851.32     1006.14     93.45 o
 -10  -5   6       46.97       39.71     18.93 o
  -9  -5   6        4.23       -7.69     19.15 o
  -8  -5   6      447.41      487.13     43.99 o
  -7  -5   6      184.39      163.76     27.05 o
  -6  -5   6     2835.62     2831.21     93.75 o
  -5  -5   6       25.97       25.26     18.05 o
  -4  -5   6      694.32      615.39     45.36 o
  -3  -5   6     3099.32     3116.09     85.52 o
  -2  -5   6      412.51      365.47     22.12 o
  -1  -5   6      455.41      416.87     20.68 o
   0  -5   6       17.73       27.28      4.72 o
   1  -5   6     5494.49     5413.11     70.37 o
   2  -5   6     3808.32     3897.61     76.94 o
   3  -5   6       39.19       31.65     10.22 o
   4  -5   6        7.28        9.68     10.17 o
   5  -5   6      399.89      462.45     33.87 o
   6  -5   6        6.82        9.86     16.80 o
   7  -5   6        2.21       28.08     14.90 o
   8  -5   6       99.73       65.28     22.71 o
   9  -5   6       86.40       52.91     25.20 o
 -10  -4   6      240.34      233.86     37.74 o
  -9  -4   6      264.29      387.47     44.80 o
  -8  -4   6      620.03      626.02     58.89 o
  -7  -4   6      264.64      189.42     27.65 o
  -6  -4   6      443.34      483.45     40.43 o
  -5  -4   6     2550.21     2639.59     82.09 o
  -4  -4   6      250.25      314.41     39.12 o
  -3  -4   6     1327.04     1453.15     57.17 o
  -2  -4   6       35.03       17.76      8.24 o
  -1  -4   6    14637.78    13749.76    124.53 o
   0  -4   6     1908.40     2018.61     39.26 o
   1  -4   6     4150.80     3933.19     55.07 o
   2  -4   6     5212.05     5209.99     65.50 o
   3  -4   6        1.85        9.43      6.66 o
   4  -4   6     1408.97     1301.69     39.09 o
   5  -4   6        1.52       17.98     10.88 o
   6  -4   6     1224.17     1204.74     70.43 o
   7  -4   6      627.42      624.38     45.76 o
   8  -4   6      644.92      657.13     58.37 o
   9  -4   6     1256.82     1360.00     88.49 o
  10  -4   6       12.29       -4.43     20.87 o
 -10  -3   6      145.54      152.25     30.67 o
  -9  -3   6        6.04      -24.96     18.02 o
  -8  -3   6     1433.92     1399.11     86.82 o
  -7  -3   6     2489.44     2448.49    109.25 o
  -6  -3   6      958.60     1012.74     53.22 o
  -5  -3   6     1434.13     1282.07     35.95 o
  -4  -3   6      880.92     1062.52     39.29 o
  -3  -3   6        3.75       18.40      7.67 o
  -2  -3   6      158.09      156.14     17.45 o
  -1  -3   6      910.84      927.69     32.75 o
   0  -3   6      105.18       89.04     10.49 o
   1  -3   6       56.98       37.86      7.27 o
   2  -3   6     1537.70     1553.62     35.92 o
   3  -3   6     3704.01     3538.90     72.02 o
   4  -3   6     2036.71     2014.56     55.73 o
   5  -3   6     1448.35     1457.00     40.48 o
   6  -3   6     2781.97     2810.88    102.48 o
   7  -3   6       22.96       19.33     12.75 o
   8  -3   6      121.62      165.98     34.34 o
   9  -3   6      122.80      123.49     29.89 o
  10  -3   6       78.78       84.84     29.18 o
 -10  -2   6      151.45      248.05     54.56 o
  -9  -2   6      402.27      366.69     50.22 o
  -8  -2   6      532.67      593.17     58.70 o
  -7  -2   6     1624.42     1701.86     91.10 o
  -6  -2   6      218.84      275.53     27.87 o
  -5  -2   6     2139.22     2106.56     67.00 o
  -4  -2   6      424.61      614.77     38.23 o
  -3  -2   6     3208.47     3339.83     57.58 o
  -2  -2   6     4251.56     4655.54     60.94 o
  -1  -2   6    15816.58    15957.66    146.92 o
   0  -2   6     9923.77     9591.22     88.29 o
   1  -2   6     4950.95     5135.73     66.05 o
   2  -2   6      195.89      229.94     14.94 o
   3  -2   6     4813.82     5163.12     78.04 o
   4  -2   6     1247.76     1252.65     40.10 o
   5  -2   6      366.60      424.50     44.53 o
   6  -2   6       13.15       17.28     13.13 o
   7  -2   6     3685.74     3638.09     94.62 o
   8  -2   6       44.18       36.79     19.02 o
   9  -2   6      321.01      353.34     53.86 o
  10  -2   6      683.92      666.13     61.83 o
  11  -2   6      130.68      190.65     50.65 o
 -10  -1   6       10.63       52.30     33.01 o
  -9  -1   6       62.87       56.88     33.80 o
  -8  -1   6       15.77       61.62     31.23 o
  -7  -1   6      836.28      761.22     76.97 o
  -6  -1   6      890.74      853.65     61.01 o
  -5  -1   6       13.20       49.29     11.59 o
  -4  -1   6      398.90      657.66     32.24 o
  -3  -1   6      422.56      739.07     34.37 o
  -2  -1   6      597.47      649.82     21.26 o
  -1  -1   6     3945.86     4674.38     54.87 o
   0  -1   6     7907.31     8577.09     90.61 o
   1  -1   6       68.69       95.07      9.48 o
   2  -1   6      815.30      944.73     27.68 o
   3  -1   6      268.64      280.11     15.98 o
   4  -1   6    12844.59    12632.72    121.20 o
   5  -1   6      536.52      620.44     43.30 o
   6  -1   6     6404.34     6118.59    106.33 o
   7  -1   6       82.17       73.90     15.12 o
   8  -1   6        0.49        0.12     16.31 o
   9  -1   6      446.72      448.35     47.85 o
  10  -1   6       30.08       58.68     24.82 o
  11  -1   6       87.65       95.88     35.97 o
 -10   0   6      307.86      236.86     57.06 o
  -9   0   6       13.43       -5.92     28.09 o
  -8   0   6     1550.90     1628.46    120.94 o
  -7   0   6      440.65      477.52     63.26 o
  -6   0   6      986.21     1013.14     84.53 o
  -5   0   6       15.22       87.92     27.77 o
  -4   0   6      577.10      692.27     63.10 o
  -3   0   6      980.69      972.78     33.69 o
  -2   0   6    23558.95    24717.55    160.95 o
  -1   0   6       93.69       97.70      7.72 o
   0   0   6    44799.66    44774.79    139.04 o
   1   0   6     6554.20     7083.96     75.35 o
   2   0   6     2046.77     2114.56     42.89 o
   3   0   6      150.85      126.24     11.01 o
   4   0   6     1552.71     1406.69     35.37 o
   5   0   6     2915.20     3411.67     89.33 o
   6   0   6      454.32      289.19     22.16 o
   7   0   6      589.95      149.44     18.46 o
   8   0   6      174.16      192.46     27.72 o
   9   0   6      667.07      602.62     50.20 o
  10   0   6      180.59      208.98     32.44 o
  11   0   6      659.36      683.44     83.34 o
  12   0   6       27.09       32.11     29.89 o
  -9   1   6      139.50      190.82     48.39 o
  -8   1   6       68.80       71.52     31.66 o
  -7   1   6        3.81       14.13     22.30 o
  -6   1   6      228.74      206.10     44.61 o
  -5   1   6     4073.36     4133.19    157.95 o
  -4   1   6       83.96       71.41     11.33 o
  -3   1   6     8376.76     9105.10    206.18 o
  -2   1   6      170.96      176.14     13.34 o
  -1   1   6     1892.92     3039.34     46.96 o
   0   1   6     7228.38     8205.78     75.57 o
   1   1   6     2076.91     2512.12     49.13 o
   2   1   6     1786.74     1953.61     42.59 o
   3   1   6     3219.98     3103.42     39.47 o
   4   1   6     1859.09     1774.13     30.92 o
   5   1   6    16804.82    16774.05    178.99 o
   6   1   6     1065.20      856.36     27.15 o
   7   1   6     1617.62     1627.10     80.45 o
   8   1   6      324.64      244.10     29.84 o
   9   1   6      790.78      783.23     55.12 o
  10   1   6       26.43       50.80     22.92 o
  11   1   6      502.17      566.32     62.59 o
  12   1   6      156.92      159.63     47.90 o
  -9   2   6      727.36      647.31     83.84 o
  -8   2   6       65.49       19.64     24.96 o
  -7   2   6        3.22       -9.66     24.20 o
  -6   2   6      597.12      588.51     68.13 o
  -5   2   6      166.36      169.24     37.81 o
  -4   2   6      837.06      855.53     43.11 o
  -3   2   6     1705.61     1589.33     50.75 o
  -2   2   6     5530.04     7035.46    149.03 o
  -1   2   6     4266.86     4118.50     53.56 o
   0   2   6       18.68      234.55     47.08 o
   1   2   6     4742.46     4729.48    120.70 o
   2   2   6     1182.29     1317.16     39.77 o
   3   2   6       46.07       59.64      8.05 o
   4   2   6      169.80      174.88     10.61 o
   5   2   6      278.96      324.03     17.18 o
   6   2   6      127.11      130.76     13.60 o
   7   2   6       36.55       38.61     11.36 o
   8   2   6      181.25      180.29     17.96 o
   9   2   6     2413.31     2246.08     89.44 o
  10   2   6      965.62     1008.46     63.77 o
  11   2   6      495.04      515.21     58.23 o
  12   2   6      156.97      161.05     39.99 o
  -9   3   6      135.87      118.73     36.13 o
  -8   3   6        2.76      -26.67     28.65 o
  -7   3   6      218.54      205.40     42.68 o
  -6   3   6     1033.99      936.51     83.10 o
  -5   3   6     1796.68     1830.68    106.35 o
  -4   3   6     4395.54     4146.72    122.46 o
  -3   3   6     1925.87     1909.08     96.78 o
  -2   3   6      697.83      751.25     27.80 o
  -1   3   6      393.00      350.97     25.60 o
   0   3   6     1570.72     1382.49     48.34 o
   1   3   6     3676.84     3841.05     79.93 o
   2   3   6     4832.60     4971.60     87.87 o
   3   3   6     1238.28     1178.71     41.80 o
   4   3   6     3527.86     3857.59     51.67 o
   5   3   6    14599.30    13909.05    102.70 o
   6   3   6     3629.03     3762.59     99.24 o
   7   3   6      106.94      174.00     22.29 o
   8   3   6      208.87      305.59     28.73 o
   9   3   6      873.21      767.93     64.31 o
  10   3   6     1608.79     1641.65     97.74 o
  11   3   6       50.09       34.36     23.16 o
  12   3   6      370.32      345.88     50.85 o
  -8   4   6       38.65       14.73     22.50 o
  -7   4   6      226.22      230.57     49.34 o
  -6   4   6       12.78       19.03     23.63 o
  -5   4   6      300.30      297.69     38.75 o
  -4   4   6       14.27       18.74     15.59 o
  -3   4   6      427.03      438.41     29.28 o
  -2   4   6     1201.11     1171.62     53.95 o
  -1   4   6     4413.20     4169.14     57.81 o
   0   4   6     9736.51     9616.25    114.18 o
   1   4   6      971.23      950.13     26.26 o
   2   4   6    10090.42    10340.85    136.18 o
   3   4   6     6120.73     6551.10    128.67 o
   4   4   6      297.61      339.13     31.83 o
   5   4   6      857.92      329.88     34.68 o
   6   4   6      768.64      677.52     35.00 o
   7   4   6     3877.82     4121.34    117.83 o
   8   4   6     1900.72     1876.62     82.24 o
   9   4   6      214.32      310.48     47.60 o
  10   4   6     1616.77     1557.44     98.64 o
  11   4   6      155.55      190.33     37.14 o
  12   4   6      257.11      379.13     70.72 o
  -8   5   6        0.72       -8.55     31.25 o
  -7   5   6       96.49      105.85     30.01 o
  -6   5   6      795.08      747.27     64.58 o
  -5   5   6       13.35        4.70     12.73 o
  -4   5   6     5019.71     4783.36    122.61 o
  -3   5   6      130.67      131.31     17.64 o
  -2   5   6      344.22      314.36     19.81 o
  -1   5   6     1974.58     2005.15     44.22 o
   0   5   6     1242.57     1201.86     32.81 o
   1   5   6     1818.40     1669.61     40.72 o
   2   5   6     3032.43     3133.67     71.32 o
   3   5   6      196.41      269.69     29.49 o
   4   5   6     2176.67     2070.64     47.09 o
   5   5   6       63.30       77.45     17.00 o
   6   5   6     1595.68     1054.88     63.29 o
   7   5   6      252.48      148.18     27.39 o
   8   5   6      801.79      742.65     56.49 o
   9   5   6       62.90       61.69     24.52 o
  10   5   6      448.52      500.32     58.76 o
  11   5   6      380.60      390.17     52.05 o
  12   5   6       87.10      112.19     38.94 o
  -7   6   6      235.84      182.69     49.47 o
  -6   6   6       87.53       83.74     29.60 o
  -5   6   6      357.44      256.80     32.14 o
  -4   6   6        0.94      -13.92     15.33 o
  -3   6   6       27.53       26.54     13.81 o
  -2   6   6      489.54      436.69     23.94 o
  -1   6   6      264.18      243.00     18.09 o
   0   6   6      276.73      295.04     18.97 o
   1   6   6     9936.77     9264.61    125.54 o
   2   6   6       92.03       84.77     26.92 o
   3   6   6     6967.70     6634.19    110.39 o
   4   6   6       15.24        1.21      5.59 o
   5   6   6      271.35      283.66     32.54 o
   6   6   6     1091.41     1126.22     64.99 o
   7   6   6     1959.25     2044.02     90.81 o
   8   6   6      302.32      129.05     27.94 o
   9   6   6     1738.81     1752.05     91.20 o
  10   6   6      112.43       15.75     25.32 o
  11   6   6      691.82      711.68     73.46 o
  12   6   6       23.66       29.26     35.90 o
  -6   7   6      159.40      105.12     31.67 o
  -5   7   6      460.50      480.64     56.96 o
  -4   7   6      734.56      789.63     67.79 o
  -3   7   6     1114.12     1060.97     59.29 o
  -2   7   6      291.69      250.71     23.53 o
  -1   7   6     1022.45     1161.15     50.83 o
   0   7   6      347.98      278.64     20.66 o
   1   7   6     4449.24     4787.81    125.69 o
   2   7   6       46.19       26.88     24.12 o
   3   7   6        0.40       28.99     13.83 o
   4   7   6       31.82       33.35     16.06 o
   5   7   6       61.86       92.42     20.40 o
   6   7   6      908.86      972.54     63.88 o
   7   7   6       11.58       27.96     20.12 o
   8   7   6     1761.18     1786.99     90.36 o
   9   7   6      240.54      320.42     40.60 o
  10   7   6      229.56      202.70     58.39 o
  11   7   6      339.75      370.52     56.19 o
  12   7   6      604.58      587.07     84.87 o
  -5   8   6       29.49       64.06     30.30 o
  -4   8   6      110.22      119.80     33.19 o
  -3   8   6      247.16      146.69     32.97 o
  -2   8   6      785.13      769.74     48.24 o
  -1   8   6      193.77      251.29     26.72 o
   0   8   6     1220.74     1219.85     60.60 o
   1   8   6     2002.10     1980.32     86.22 o
   2   8   6     1139.45     1039.49     85.52 o
   3   8   6     1051.55      930.53     80.47 o
   4   8   6        9.75       -1.77     17.18 o
   5   8   6      229.31      290.48     37.58 o
   6   8   6     2563.62     2563.10    105.71 o
   7   8   6       14.90        0.07     17.52 o
   8   8   6     1201.42     1360.06     82.86 o
   9   8   6      261.73      267.40     37.74 o
  10   8   6      277.68      340.98     41.51 o
  11   8   6      220.74      263.24     60.92 o
  -4   9   6        3.51        3.81     21.02 o
  -3   9   6       24.52       58.11     21.97 o
  -2   9   6      106.14      144.44     42.68 o
  -1   9   6     1638.32     1604.18     95.63 o
   0   9   6       72.64      122.59     27.71 o
   1   9   6      726.84      698.59     55.15 o
   2   9   6      226.44       88.46     36.80 o
   3   9   6     1086.24     1096.69     93.10 o
   4   9   6      233.75       99.99     28.29 o
   5   9   6      671.78      665.50     55.41 o
   6   9   6      291.71      295.38     39.68 o
   7   9   6       68.40       89.00     35.17 o
   8   9   6      602.75      607.07     77.18 o
   9   9   6      236.66      285.40     54.24 o
  10   9   6       18.24       30.90     25.60 o
 -11  -9  -6       42.00       41.25     44.82 o
  -3  10   6      314.33      401.98     55.49 o
  -2  10   6       33.51       60.64     26.42 o
  -1  10   6      331.67      324.56     48.53 o
   0  10   6     1043.77     1069.39     80.16 o
   1  10   6        8.12        1.85     22.37 o
   2  10   6     1122.67     1112.21     99.48 o
   3  10   6       22.04       13.56     27.90 o
   4  10   6      188.92      219.51     46.66 o
   5  10   6      116.11       85.87     40.05 o
   6  10   6     2440.03     2598.97    156.41 o
   7  10   6      548.49      621.82     80.29 o
   8  10   6      143.67      134.54     41.37 o
   9  10   6      224.47      226.77     52.89 o
  10  10   6       44.65      138.03     45.29 o
  -1  11   6      898.48      750.35     75.47 o
   0  11   6      258.99      289.16     47.24 o
   1  11   6        4.68       12.35     38.03 o
   2  11   6      288.06      269.87     56.68 o
   3  11   6      439.18      473.84     73.33 o
   4  11   6     1148.70     1214.52    110.30 o
   5  11   6      135.70      172.04     52.98 o
   6  11   6      120.36      187.49     49.60 o
   7  11   6      185.83      103.91     44.03 o
   8  11   6       42.17       14.75     31.68 o
   9  11   6      126.76       69.33     34.13 o
   2  12   6      235.58      186.89     47.65 o
   3  12   6       90.74      111.78     46.12 o
   4  12   6      377.60      389.50     69.78 o
   5  12   6      497.96      554.19     80.08 o
   6  12   6      158.32      205.88     54.08 o
  -4 -11   7       59.18        7.10     24.19 o
  -3 -11   7      324.72      444.09     57.56 o
  -2 -11   7       48.29       97.80     33.53 o
  -1 -11   7      105.46      182.28     37.88 o
   0 -11   7       43.56        8.64     18.93 o
   1 -11   7      112.58       94.50     24.84 o
  -6 -10   7      266.32      248.79     57.13 o
  -5 -10   7       77.15       39.15     28.78 o
  -4 -10   7      108.74      172.59     43.70 o
  -3 -10   7      122.81      168.54     37.00 o
  -2 -10   7      103.86      152.48     37.89 o
  -1 -10   7      907.93     1046.23     82.11 o
   0 -10   7      811.45      826.71     72.15 o
   1 -10   7      275.49      301.57     46.23 o
   2 -10   7        4.76       16.65     18.98 o
   3 -10   7      163.74      233.64     42.99 o
  -7  -9   7      998.99      935.52     99.38 o
  -6  -9   7       12.41       25.10     35.03 o
  -5  -9   7      374.40      360.51     59.54 o
  -4  -9   7       77.34      117.73     31.09 o
  -3  -9   7     1334.91     1360.57     89.65 o
  -2  -9   7       38.99      144.17     35.95 o
  -1  -9   7      281.92      312.11     44.68 o
   0  -9   7      155.98      177.81     36.12 o
   1  -9   7       91.81      185.04     34.45 o
   2  -9   7     1170.75      977.31     72.41 o
   3  -9   7       42.13       80.84     23.99 o
   4  -9   7       99.05      183.91     38.82 o
   5  -9   7       19.41       89.04     31.99 o
  -8  -8   7       78.57       58.53     31.29 o
  -7  -8   7       15.86       -8.86     20.10 o
  -6  -8   7      748.03      785.19     64.91 o
  -5  -8   7      200.15      170.50     29.87 o
  -4  -8   7     1736.56     1595.64     75.69 o
  -3  -8   7       93.07       87.93     20.94 o
  -2  -8   7     1953.71     1784.95    116.85 o
  -1  -8   7      948.55     1087.32     73.64 o
   0  -8   7     1732.16     1901.37    115.26 o
   1  -8   7       28.19       38.84     19.99 o
   2  -8   7      528.57      583.78     48.26 o
   3  -8   7      287.35      263.86     35.00 o
   4  -8   7      939.50     1014.66     76.48 o
   5  -8   7       54.66      101.32     31.01 o
   6  -8   7      339.49      420.22     55.08 o
  -9  -7   7       22.97       15.25     18.62 o
  -8  -7   7      391.51      382.98     51.55 o
  -7  -7   7      224.67      256.01     34.56 o
  -6  -7   7      932.62      873.95     65.48 o
  -5  -7   7      251.73      227.65     34.09 o
  -4  -7   7       14.60       43.41     16.26 o
  -3  -7   7     1805.53     1664.40     70.89 o
  -2  -7   7      507.26      511.80     38.05 o
  -1  -7   7       34.68       56.13     17.63 o
   0  -7   7      383.17      395.84     43.05 o
   1  -7   7     1516.74     1461.40     79.79 o
   2  -7   7      727.82      669.44     46.68 o
   3  -7   7       14.24       -0.57     11.59 o
   4  -7   7      103.56      110.62     21.27 o
   5  -7   7      253.74      232.64     38.86 o
   6  -7   7      180.63      213.45     41.93 o
   7  -7   7       72.81       86.57     41.15 o
  -9  -6   7     1149.61     1244.08     90.63 o
  -8  -6   7        3.68       10.12     21.68 o
  -7  -6   7      430.08      429.78     40.97 o
  -6  -6   7      126.40       73.37     24.37 o
  -5  -6   7     3208.20     3149.73    113.58 o
  -4  -6   7      222.98      257.43     27.52 o
  -3  -6   7      774.62      687.67     44.35 o
  -2  -6   7     1530.74     1539.41     62.82 o
  -1  -6   7       25.33       32.06     12.83 o
   0  -6   7     2886.69     2655.05     71.15 o
   1  -6   7      308.76      267.76     17.72 o
   2  -6   7     1096.34     1059.58     43.06 o
   3  -6   7     1756.67     1762.90     59.51 o
   4  -6   7     1108.14     1077.32     49.03 o
   5  -6   7      979.32     1073.08     59.81 o
   6  -6   7      248.91       21.40     19.32 o
   7  -6   7      254.41      232.14     37.48 o
   8  -6   7       32.54       37.70     32.49 o
 -10  -5   7       40.65       44.67     19.39 o
  -9  -5   7       55.85       72.80     25.04 o
  -8  -5   7      253.10      197.08     35.95 o
  -7  -5   7        3.90        9.57     14.25 o
  -6  -5   7        7.45       21.60     18.75 o
  -5  -5   7     4435.41     4081.58    125.75 o
  -4  -5   7     1337.52     1378.88     70.50 o
  -3  -5   7      794.19      750.11     49.66 o
  -2  -5   7     1539.13     1420.86     45.80 o
  -1  -5   7     1645.68     1692.46     46.28 o
   0  -5   7     2293.99     2018.00     47.66 o
   1  -5   7      787.70      753.73     25.61 o
   2  -5   7     1454.93     1314.79     34.06 o
   3  -5   7      397.24      424.02     27.83 o
   4  -5   7       17.16       11.90      9.32 o
   5  -5   7      950.05      915.39     43.44 o
   6  -5   7       65.56       48.68     16.52 o
   7  -5   7      154.75       12.27     25.11 o
   8  -5   7       48.88       52.32     30.27 o
   9  -5   7      729.19      831.67     74.06 o
 -10  -4   7       97.72       83.96     27.17 o
  -9  -4   7      716.02      765.74     70.43 o
  -8  -4   7      147.65      178.04     36.10 o
  -7  -4   7       28.46        1.71     21.78 o
  -6  -4   7     2097.87     2151.13     80.28 o
  -5  -4   7     2489.08     2580.02     82.69 o
  -4  -4   7     1660.25     1550.65     67.89 o
  -3  -4   7     1765.21     1967.22     67.96 o
  -2  -4   7     1063.99     1160.86     49.16 o
  -1  -4   7     2554.38     2450.07     61.51 o
   0  -4   7      356.29      327.60     17.74 o
   1  -4   7        0.66        8.72      6.14 o
   2  -4   7      226.11      187.54     14.05 o
   3  -4   7     4247.31     4330.19     66.22 o
   4  -4   7        4.12        8.21      8.13 o
   5  -4   7     1628.34     1660.67     57.94 o
   6  -4   7     2456.03     2360.89    119.81 o
   7  -4   7      439.29      473.69     38.96 o
   8  -4   7       34.48       22.12     21.70 o
   9  -4   7      115.26      147.42     34.92 o
  10  -4   7        0.83       41.98     23.38 o
 -10  -3   7      177.90      190.77     34.69 o
  -9  -3   7       36.75      109.81     29.94 o
  -8  -3   7      317.04      327.14     42.93 o
  -7  -3   7      203.82      350.76     44.58 o
  -6  -3   7     3235.32     3204.58     93.35 o
  -5  -3   7      826.48      853.08     45.94 o
  -4  -3   7     5339.52     5538.90     85.14 o
  -3  -3   7       20.03       51.12     13.95 o
  -2  -3   7        1.48       54.56     17.92 o
  -1  -3   7       31.85       45.74     10.80 o
   0  -3   7    17505.38    17608.15    159.82 o
   1  -3   7     8345.14     8061.90     83.77 o
   2  -3   7     2863.50     2550.87     48.35 o
   3  -3   7        5.85        6.50      6.54 o
   4  -3   7      138.18       93.93     13.39 o
   5  -3   7     3854.23     3807.52     84.86 o
   6  -3   7      229.96      206.67     30.09 o
   7  -3   7      988.17     1092.87     55.68 o
   8  -3   7      441.45      493.61     51.83 o
   9  -3   7       45.04       68.27     25.98 o
  10  -3   7      492.68      494.39     55.36 o
 -10  -2   7      670.83      668.46     88.62 o
  -9  -2   7        0.69       -7.32     23.89 o
  -8  -2   7      236.83      363.68     49.10 o
  -7  -2   7       52.45      128.98     31.03 o
  -6  -2   7     2961.05     3157.48    117.17 o
  -5  -2   7      105.78      132.22     18.57 o
  -4  -2   7     3601.16     3514.89     81.67 o
  -3  -2   7      953.18      974.43     30.26 o
  -2  -2   7     1673.82     1798.45     40.18 o
  -1  -2   7       70.92      208.98     16.99 o
   0  -2   7     2019.92     2251.89     52.00 o
   1  -2   7      909.54      998.75     26.53 o
   2  -2   7     1426.50     1527.16     35.14 o
   3  -2   7     8048.77     8247.31    118.09 o
   4  -2   7     1050.94     1013.69     37.52 o
   5  -2   7     1011.63     1097.07     74.36 o
   6  -2   7      502.19      513.45     43.31 o
   7  -2   7     5231.40     5073.11    110.93 o
   8  -2   7       27.70       52.78     23.90 o
   9  -2   7      995.80      953.44     72.17 o
  10  -2   7       65.72       93.74     27.40 o
  11  -2   7      100.81      144.58     48.98 o
 -10  -1   7      117.48      107.82     43.46 o
  -9  -1   7      406.36      386.34     67.85 o
  -8  -1   7       90.18      102.95     32.78 o
  -7  -1   7     1231.09     1407.13    115.06 o
  -6  -1   7      686.45      627.11     72.15 o
  -5  -1   7     1463.59     1540.23     58.08 o
  -4  -1   7     3997.71     3877.48     78.05 o
  -3  -1   7      713.71      841.15     28.00 o
  -2  -1   7     2116.57     2230.85     37.91 o
  -1  -1   7     2371.56     2294.83     50.34 o
   0  -1   7     3344.41     3976.99     67.15 o
   1  -1   7    11908.11    11490.95    124.00 o
   2  -1   7     1307.57     1655.46     49.48 o
   3  -1   7     1012.22      897.33     42.29 o
   4  -1   7      527.74      570.05     38.82 o
   5  -1   7     1914.04     2015.16     57.57 o
   6  -1   7     1254.39     1340.47     54.12 o
   7  -1   7     1222.72     1343.11     52.22 o
   8  -1   7     1044.52     1043.73     68.34 o
   9  -1   7      689.62      805.72     63.95 o
  10  -1   7       50.57       76.11     27.20 o
  11  -1   7      547.66      511.26     72.55 o
  -9   0   7      278.90      296.13     58.10 o
  -8   0   7      689.32      714.14     82.97 o
  -7   0   7      301.04      310.46     55.17 o
  -6   0   7     1793.50     2055.40    125.40 o
  -5   0   7     5498.03     5333.40    186.69 o
  -4   0   7       96.63      267.24     47.30 o
  -3   0   7     2212.51     1904.74     46.46 o
   2   0  -7    10633.46     9930.37    120.27 o
  -1   0   7     1324.73     1409.76     37.59 o
   0   0   7        7.55       17.41      4.49 o
   1   0   7      111.06      112.12     12.28 o
   2   0   7      274.64      294.53     17.19 o
   3   0   7     1811.17     1728.67     34.42 o
   4   0   7      329.42      254.25     22.07 o
   5   0   7     7121.71     6513.95     79.60 o
   6   0   7     8179.37     7388.36     89.02 o
   7   0   7     3799.94     3625.42    100.95 o
   8   0   7     1169.72     1040.81     58.17 o
   9   0   7      176.79      231.43     32.14 o
  10   0   7       93.95      143.54     28.20 o
  11   0   7        7.90        8.78     20.00 o
  12   0   7      396.28      541.40     78.03 o
  -9   1   7      246.88      243.75     56.59 o
  -8   1   7     2119.75     1987.87    136.64 o
  -7   1   7      157.09      181.36     44.57 o
  -6   1   7      104.79      147.61     38.70 o
  -5   1   7      734.27      849.64     76.14 o
  -4   1   7      520.49      432.11     18.70 o
  -3   1   7     5878.57     5874.26    113.16 o
  -2   1   7       13.07       11.83      5.79 o
  -1   1   7      489.61      585.10     25.00 o
   0   1   7     8278.17     8642.61     81.72 o
   1   1   7    10905.93    10617.70    106.50 o
   2   1   7     3720.49     3814.30     65.66 o
   3   1   7      961.71     1335.35     29.66 o
   4   1   7      243.51      282.71     14.38 o
   5   1   7     1736.70     1810.81     59.57 o
   6   1   7     2190.31     2192.82     72.31 o
   7   1   7     1065.83     1329.76     76.65 o
   8   1   7      164.50      103.25     23.47 o
  -9  -1  -7      254.23      208.36     39.87 o
  10   1   7      967.59      836.43     60.61 o
  11   1   7       21.62       -8.72     19.27 o
  12   1   7      692.85      690.50     71.68 o
  -9   2   7       13.08       26.42     28.77 o
  -8   2   7      263.60      230.57     51.30 o
  -7   2   7      576.07      461.98     63.73 o
  -6   2   7      259.84      253.48     47.25 o
  -5   2   7     1289.47     1300.26     93.08 o
  -4   2   7     1676.82     1670.04     99.49 o
  -3   2   7     1851.79     1887.77     58.32 o
  -2   2   7     4851.93     4566.00     65.63 o
  -1   2   7     2878.85     2990.34     49.12 o
   0   2   7     3886.21     4149.51    124.94 o
   1   2   7       19.68      309.68     19.94 o
   2   2   7       13.31       35.33     15.26 o
   3   2   7     5849.51     6029.25     98.32 o
   4   2   7     1733.32     1681.80     38.89 o
   5   2   7      157.77      209.83     13.92 o
   6   2   7    11327.66    10758.89    114.63 o
   7   2   7      645.96      667.63     29.98 o
   8   2   7     3763.33     3937.07    138.95 o
   9   2   7      391.40      482.36     44.96 o
  10   2   7      164.19      192.32     32.53 o
  11   2   7      273.20      212.41     35.87 o
  12   2   7      430.63      488.82     61.53 o
  -8   3   7      276.60      251.66     50.96 o
  -7   3   7      407.31      377.64     59.65 o
  -6   3   7      283.45      288.13     51.52 o
  -5   3   7       15.04       -4.69     22.91 o
  -4   3   7       75.97       61.23     19.78 o
  -3   3   7     1472.98     1595.29     93.68 o
  -2   3   7       81.68       80.40      9.53 o
  -1   3   7      207.37      203.97     23.70 o
   0   3   7    14188.70    14357.03    238.47 o
   1   3   7        3.60       16.15     12.45 o
   2   3   7     1262.01     1090.49     29.60 o
   3   3   7     5036.44     5426.56    126.10 o
   4   3   7     8470.18     8727.18    116.18 o
   5   3   7        6.64        7.10      4.15 o
   6   3   7      884.34      897.89     38.38 o
   7   3   7     1047.44     1119.33     43.85 o
   8   3   7      227.50      248.40     25.29 o
   9   3   7      572.37      666.58     48.75 o
  10   3   7       74.08       57.07     19.89 o
  11   3   7      802.22      827.86     61.00 o
  12   3   7       92.15      163.05     50.28 o
  -8   4   7        9.19       20.11     21.61 o
  -7   4   7      212.47      185.87     45.52 o
  -6   4   7       29.61       25.94     23.08 o
  -5   4   7       11.52      -21.89     26.50 o
  -4   4   7      320.66      328.42     38.75 o
  -3   4   7     8749.01     8200.06    123.34 o
  -2   4   7     1102.24     1179.00     55.86 o
  -1   4   7     4783.94     4553.08    110.04 o
   0   4   7       52.91       59.82     14.19 o
   1   4   7     1323.38     1528.10     48.77 o
   2   4   7     6879.79     6572.85     75.72 o
   3   4   7     2902.95     2877.62     74.44 o
   4   4   7     1189.30     1313.59     48.63 o
   5   4   7     7096.59     6956.67     74.95 o
   6   4   7     1588.63     1553.65     40.85 o
   7   4   7     4780.42     4709.63     77.52 o
   8   4   7      211.91      232.15     30.53 o
   9   4   7      576.47      550.59     55.43 o
  10   4   7       96.73      122.29     32.17 o
  11   4   7      616.29      622.69     66.78 o
  12   4   7       17.06       52.66     45.43 o
  -7   5   7      327.57      337.25     49.83 o
  -6   5   7       16.21       22.23     23.38 o
  -5   5   7      277.27      290.67     35.85 o
  -4   5   7      161.92      133.12     21.99 o
  -3   5   7      883.05     1003.39     54.58 o
  -2   5   7      293.24      257.75     17.25 o
  -1   5   7       11.27       20.26     11.23 o
   0   5   7      144.22       89.82     12.76 o
   1   5   7       38.43       41.17     11.29 o
   2   5   7      118.09       95.75     12.85 o
   3   5   7     1512.88     1482.42     57.02 o
   4   5   7     9013.52     8923.69    166.67 o
   5   5   7       84.35       44.59     14.51 o
   6   5   7       11.07       14.48     13.02 o
   7   5   7       34.46       22.48     16.64 o
   8   5   7     1751.05     1650.59     81.96 o
   9   5   7       25.58       57.80     20.40 o
  10   5   7     2278.63     2274.94    122.84 o
  11   5   7      280.53      363.10     55.69 o
  12   5   7      625.18      599.48     85.36 o
  -7   6   7       14.61       -5.71     28.45 o
  -6   6   7       58.06       15.09     19.84 o
  -5   6   7       56.77       61.96     18.86 o
  -4   6   7      248.76      275.56     32.87 o
  -3   6   7      279.28      294.04     31.78 o
  -2   6   7     3427.22     3312.77     83.25 o
  -1   6   7      852.80      819.55     40.93 o
   0   6   7       20.23        8.56     10.26 o
   1   6   7      381.45      430.75     27.96 o
   2   6   7     4384.75     4060.93     85.98 o
   3   6   7      182.61      205.43     27.88 o
   4   6   7     1571.71     1547.02     73.35 o
   5   6   7     2411.40     2359.62     53.40 o
   6   6   7      836.97      823.63     56.77 o
   7   6   7     1221.26     1220.39     69.76 o
   8   6   7     1558.59     1484.71     73.75 o
   9   6   7      404.14      422.96     47.70 o
  10   6   7      174.81       16.89     37.02 o
  11   6   7      406.10      456.38     61.33 o
  12   6   7      491.15      552.71     84.14 o
  -6   7   7       59.80       58.74     30.59 o
  -5   7   7      743.28      691.72     68.70 o
  -4   7   7      314.02      280.34     43.48 o
  -3   7   7       87.36      140.15     26.25 o
  -2   7   7      158.33      109.44     16.20 o
  -1   7   7        5.04        7.84     10.93 o
   0   7   7      454.93      342.61     27.22 o
   1   7   7      975.78      951.14     52.63 o
   2   7   7     1361.22     1338.01     90.25 o
   3   7   7     2461.38     2541.94     98.10 o
   4   7   7     2684.11     2517.89     98.14 o
   5   7   7      387.35      367.49     39.95 o
   6   7   7      752.86      791.27     57.68 o
   7   7   7     1134.28     1153.94     70.46 o
   8   7   7      669.18      737.24     54.11 o
   9   7   7     2831.49     3051.00    112.50 o
  10   7   7      133.76       78.71     41.66 o
  11   7   7      238.89      205.36     41.42 o
  12   7   7      204.48      193.85     49.13 o
  -5   8   7        6.43      -11.05     20.69 o
  -4   8   7      635.67      704.22     67.92 o
  -3   8   7       62.84       89.31     30.69 o
  -2   8   7     1046.24     1144.15     68.15 o
  -1   8   7        2.47        5.82     10.69 o
   0   8   7      717.42      736.08     49.25 o
   1   8   7        9.17        8.02     12.33 o
   2   8   7     2618.29     2856.40    140.30 o
   3   8   7     1266.13     1390.85    100.17 o
   4   8   7      297.43      315.16     38.19 o
   5   8   7      215.23      237.64     34.03 o
   6   8   7      298.90      380.95     45.10 o
   7   8   7       39.12       77.90     24.23 o
   8   8   7       40.14       51.63     20.60 o
   9   8   7      545.41      492.65     53.31 o
  10   8   7      180.69      194.56     41.59 o
  11   8   7        8.77       10.98     30.31 o
  -4   9   7      132.00      108.24     31.02 o
  -3   9   7        3.11       49.62     26.61 o
  -2   9   7      666.55      687.36     55.93 o
  -1   9   7       48.18       42.99     20.72 o
   0   9   7     1328.13     1290.48     83.85 o
   1   9   7       88.78      105.29     21.49 o
   2   9   7       97.67      178.47     31.37 o
   3   9   7     3538.69     3550.62    168.53 o
   4   9   7       13.59      -14.00     24.70 o
   5   9   7      530.23      457.09     47.05 o
   6   9   7       98.07       73.39     21.33 o
   7   9   7      508.02      568.77     54.86 o
   8   9   7      649.01      656.51     60.26 o
   9   9   7     2036.33     1980.70    135.20 o
  10   9   7      409.06      353.48     53.28 o
 -11  -9  -7      187.06      184.42     52.87 o
  -2  10   7      134.68      225.59     45.40 o
  -1  10   7       28.69       36.39     31.04 o
   0  10   7      609.01      547.88     60.60 o
   1  10   7     1747.07     1733.60    103.91 o
   2  10   7      535.73      375.52     57.54 o
   3  10   7      858.03      901.77     92.85 o
   4  10   7      226.88      134.48     45.66 o
   5  10   7      512.07      425.64     63.88 o
   6  10   7      458.54      414.79     70.62 o
   7  10   7      187.74      177.29     47.71 o
   8  10   7      167.00      153.01     44.06 o
   9  10   7       65.56       87.20     43.89 o
  10  10   7       79.55      102.02     32.28 o
  -1  11   7       11.83        6.31     24.72 o
   0  11   7      900.20      925.58     82.15 o
   1  11   7       75.32       47.54     21.81 o
   2  11   7       72.23       75.23     27.95 o
   3  11   7      864.07      951.49    101.15 o
   4  11   7       34.92       58.61     35.54 o
   5  11   7      171.20      200.95     51.82 o
   6  11   7       68.28       83.11     43.02 o
   7  11   7      192.36      217.69     47.33 o
   8  11   7      820.70     1002.97    107.76 o
   2  12   7       54.60        2.64     28.70 o
   3  12   7       46.11       12.84     34.86 o
   4  12   7       76.41      180.08     56.64 o
   5  12   7      608.03      692.50     91.32 o
   6  12   7       11.10       26.93     37.98 o
  -3 -11   8      105.37      150.10     38.34 o
  -2 -11   8      319.17      348.52     52.74 o
  -1 -11   8      135.77       51.87     27.47 o
   0 -11   8      356.11      418.01     57.14 o
  -6 -10   8      906.22      848.37     95.94 o
  -5 -10   8       72.18       61.36     37.32 o
  -4 -10   8      673.42      712.81     71.72 o
  -3 -10   8       11.69      -36.82     28.16 o
  -2 -10   8      487.91      591.41     65.15 o
  -1 -10   8      625.76      694.03     67.96 o
   0 -10   8      957.41     1057.66     81.84 o
   1 -10   8      352.42      397.11     45.56 o
   2 -10   8       12.99       17.00     17.90 o
   3 -10   8      228.32      262.13     46.77 o
  -7  -9   8      364.35      294.47     55.38 o
  -6  -9   8        5.57       57.23     34.66 o
  -5  -9   8       30.25       22.42     27.02 o
  -4  -9   8      339.42      303.34     46.52 o
  -3  -9   8       94.44      182.08     46.38 o
  -2  -9   8      164.02      145.93     39.63 o
  -1  -9   8        2.23       34.05     21.90 o
   0  -9   8     1026.76     1081.77     79.57 o
   1  -9   8     1684.63     1680.59    118.09 o
   2  -9   8       65.57       36.90     20.90 o
   3  -9   8      175.24      167.32     35.62 o
   4  -9   8      117.25      124.42     29.33 o
   5  -9   8      611.93      746.45     72.93 o
  -8  -8   8       42.01       59.53     34.07 o
  -7  -8   8      179.82      190.50     35.64 o
  -6  -8   8     1415.14     1322.58     85.10 o
  -5  -8   8      201.17      180.38     32.90 o
  -4  -8   8      319.36      309.29     36.23 o
  -3  -8   8      152.55      172.83     33.25 o
  -2  -8   8      827.34      941.28     71.32 o
  -1  -8   8     1333.59     1575.10     92.36 o
   0  -8   8      474.50      462.54     51.71 o
   1  -8   8     2372.99     2291.24    108.50 o
   2  -8   8      193.80      174.84     31.48 o
   3  -8   8       64.94       82.34     21.41 o
   4  -8   8        8.06       -1.91     19.95 o
   5  -8   8        9.34       26.81     22.88 o
   6  -8   8       57.18      112.77     38.38 o
  -8  -7   8      114.44      136.01     41.57 o
  -7  -7   8       91.32       75.97     22.78 o
  -6  -7   8       14.42        6.13     18.03 o
  -5  -7   8       25.76       27.34     19.61 o
  -4  -7   8     1827.60     1756.84     78.42 o
  -3  -7   8      184.88      143.59     25.50 o
  -2  -7   8      315.42      268.63     29.03 o
  -1  -7   8     1354.61     1316.08     77.10 o
   0  -7   8      273.77      272.39     37.49 o
   1  -7   8     3161.71     3051.14    116.07 o
   2  -7   8       26.89       41.52     17.30 o
   3  -7   8      232.11      274.17     34.50 o
   4  -7   8       12.60       23.57     21.18 o
   5  -7   8     1253.27     1393.63     87.86 o
   6  -7   8     1047.49     1073.69     80.86 o
   7  -7   8      154.84      155.73     43.64 o
  -9  -6   8       95.02      120.95     34.55 o
  -8  -6   8      235.86      294.34     48.05 o
  -7  -6   8      124.19      172.61     33.61 o
  -6  -6   8        0.73       25.77     16.53 o
  -5  -6   8     1561.51     1562.42     82.14 o
  -4  -6   8       97.41       85.74     18.88 o
  -3  -6   8        4.31        5.66     13.58 o
  -2  -6   8      722.91      620.16     40.60 o
  -1  -6   8     1655.94     1608.64     62.01 o
   0  -6   8      617.95      655.77     37.39 o
   1  -6   8       51.47       84.83     14.74 o
   2  -6   8       87.21       82.30     14.03 o
   3  -6   8      427.23      471.08     31.34 o
   4  -6   8      366.27      444.21     32.33 o
   5  -6   8       17.29       32.56     16.02 o
   6  -6   8     1002.69     1001.09     63.07 o
   7  -6   8       49.69       20.36     18.10 o
   8  -6   8      117.65      164.96     34.37 o
  -9  -5   8        2.80        5.65     18.73 o
  -8  -5   8     1198.28     1219.75     84.84 o
  -7  -5   8       14.97       74.17     27.53 o
  -6  -5   8        2.73        1.79     14.30 o
  -5  -5   8      104.21      110.80     19.41 o
  -4  -5   8     3029.14     2908.89    104.41 o
  -3  -5   8     2628.93     2518.07     83.23 o
  -2  -5   8     1341.16     1265.58     55.17 o
  -1  -5   8      267.26      264.81     20.61 o
   0  -5   8     2343.15     2330.31     55.59 o
   1  -5   8      345.71      348.24     22.20 o
   2  -5   8     1794.32     1750.31     43.55 o
   3  -5   8       10.07       17.10      9.54 o
   4  -5   8     1236.56     1327.38     50.86 o
   5  -5   8       54.77       31.06     14.62 o
   6  -5   8     3345.67     3373.40    125.62 o
   7  -5   8       87.31      137.16     34.07 o
   8  -5   8       11.62       18.33     26.71 o
   9  -5   8      106.70       48.94     32.25 o
  -9  -4   8       49.83       43.96     20.84 o
  -8  -4   8      425.73      387.20     48.34 o
  -7  -4   8        1.91       36.33     29.09 o
  -6  -4   8       11.44       35.95     13.77 o
  -5  -4   8      114.24      175.19     27.43 o
  -4  -4   8      164.27      160.21     22.52 o
  -3  -4   8     1358.84     1319.78     55.98 o
  -2  -4   8      365.74      396.07     31.67 o
  -1  -4   8     2948.97     3033.87     80.60 o
   0  -4   8      842.67      927.65     35.84 o
   1  -4   8     4167.06     4280.32     74.95 o
   2  -4   8        6.47        2.65      5.99 o
   3  -4   8     5252.40     5283.78     76.97 o
   4  -4   8      840.32      934.36     33.25 o
   5  -4   8      300.01      312.20     26.63 o
   6  -4   8      458.00      414.96     52.58 o
   7  -4   8      259.73      244.32     44.03 o
   8  -4   8       47.63       52.70     28.74 o
   9  -4   8       86.74      108.98     33.04 o
  10  -4   8      107.11      167.64     40.65 o
  -9  -3   8      637.28      660.11     67.09 o
  -8  -3   8      249.88      280.49     43.62 o
  -7  -3   8       39.62       80.58     25.45 o
  -6  -3   8      237.98      311.81     43.61 o
  -5  -3   8     3037.92     2895.12     84.23 o
  -4  -3   8      327.09      326.06     28.26 o
  -3  -3   8     9501.59     9311.99    117.36 o
  -2  -3   8      357.79      503.30     28.27 o
  -1  -3   8     1037.81     1093.80     47.96 o
   0  -3   8     1733.94     2263.12     59.26 o
   1  -3   8      243.46      309.31     19.41 o
   2  -3   8     3753.34     3722.93     61.70 o
   3  -3   8       77.98       82.74     10.77 o
   4  -3   8      748.27      758.46     35.73 o
   5  -3   8     1183.59     1240.87     47.24 o
   6  -3   8      262.11      271.71     42.26 o
   7  -3   8      401.34      393.65     56.06 o
   8  -3   8        8.06       50.55     26.07 o
   9  -3   8       52.85       25.94     24.61 o
  10  -3   8       66.23      107.19     29.80 o
  -9  -2   8      156.92      116.70     45.85 o
  -8  -2   8       82.85       95.97     38.90 o
  -7  -2   8      426.04      474.35     51.55 o
  -6  -2   8      782.21      989.96     67.71 o
  -5  -2   8      469.50      469.02     32.73 o
  -4  -2   8      295.38      261.76     23.83 o
  -3  -2   8     3398.51     3202.47     58.02 o
  -2  -2   8      994.66     1177.59     38.31 o
  -1  -2   8     1090.71     1226.84     35.40 o
   0  -2   8     1483.42     1551.95     45.14 o
   1  -2   8     4552.97     4278.46     48.67 o
   2  -2   8    18771.85    18356.56    124.55 o
   3  -2   8     9439.70     9079.21    133.81 o
   4  -2   8    13707.25    13467.82    147.36 o
   5  -2   8      285.53      327.45     42.18 o
   6  -2   8        4.33        3.86     20.59 o
   7  -2   8       65.11       62.59     18.89 o
   8  -2   8      274.65      337.50     41.33 o
   9  -2   8       36.63       26.64     22.14 o
  10  -2   8      279.44      312.72     45.27 o
  11  -2   8       42.15       52.63     28.57 o
  -9  -1   8      103.70       56.57     33.12 o
  -8  -1   8      138.07      115.76     34.79 o
  -7  -1   8     1201.78     1190.38    102.64 o
  -6  -1   8       50.34      113.22     38.74 o
  -5  -1   8      969.89      788.07     75.25 o
  -4  -1   8     1405.89     1294.06     53.46 o
  -3  -1   8     3061.98     2948.22     65.70 o
  -2  -1   8     1631.58     1324.12     33.98 o
  -1  -1   8      636.87      887.12     27.41 o
   0  -1   8      764.98     1148.61     39.27 o
   1  -1   8     2632.66     2501.19     55.85 o
   2  -1   8      205.67      265.98     19.41 o
   3  -1   8       13.89      132.28     33.86 o
   4  -1   8     1580.16     1530.22     40.09 o
   5  -1   8      190.29      180.07     23.70 o
   6  -1   8     1074.11      973.07     41.59 o
   7  -1   8      256.76      210.19     31.32 o
   8  -1   8      272.13      320.78     40.53 o
   9  -1   8     1402.57     1359.02     84.04 o
  10  -1   8        3.86       13.61     21.01 o
  11  -1   8        1.59        7.33     24.68 o
  -9   0   8       88.66      123.95     47.36 o
  -8   0   8      442.37      366.71     63.19 o
  -7   0   8      125.96      178.28     44.42 o
  -6   0   8     1166.15     1077.63     93.34 o
  -5   0   8     1376.45     1824.59    121.15 o
  -4   0   8     1819.51     1831.68    108.44 o
  -3   0   8      251.46     1336.02     47.83 o
  -2   0   8     1669.88     1574.31     45.40 o
  -1   0   8      233.45      279.50     18.35 o
   0   0   8    19987.78    21375.04    129.95 o
   1   0   8     1249.18     1371.88     41.91 o
   2   0   8    25996.29    26193.44    148.09 o
   3   0   8     6970.96     7062.14     71.16 o
   4   0   8     3374.48     3443.95     75.02 o
   5   0   8        4.23        8.43      6.84 o
  -6   0  -8       40.81      201.25     43.54 o
   7   0   8      870.75      867.52     50.66 o
   8   0   8       49.68        1.91     15.89 o
   9   0   8      388.32      400.97     40.71 o
  10   0   8      505.71      483.72     46.02 o
  11   0   8        8.20       -9.27     18.84 o
  -9   1   8        8.38        0.89     35.71 o
  -8   1   8       19.49       88.27     33.39 o
  -7   1   8      266.72      240.11     49.92 o
  -6   1   8      180.10      294.16     54.46 o
  -5   1   8       66.59      174.46     45.82 o
  -4   1   8     1922.70     1905.24     54.94 o
  -3   1   8      556.85      503.55     23.33 o
  -2   1   8      534.10      680.61     40.29 o
  -1   1   8     2317.06     2390.03     50.29 o
   0   1   8     2459.93     2639.42     47.73 o
   1   1   8     2436.14     2553.74     56.36 o
   2   1   8       51.94      132.85     21.10 o
   3   1   8     2060.84     2822.32     61.69 o
   4   1   8     2730.17     2845.40     43.50 o
   5   1   8      730.56     1167.10     64.15 o
   6   1   8      269.02      259.23     25.32 o
   7   1   8     5700.49     5499.15    155.71 o
   8   1   8       91.61      132.81     25.46 o
   9   1   8     3507.38     3272.28    109.49 o
  10   1   8      317.59      274.84     36.77 o
  11   1   8       43.72       26.79     17.95 o
  12   1   8        0.42       35.53     29.76 o
  -8   2   8       60.06       68.23     36.87 o
  -7   2   8     1859.91     1750.87    127.87 o
  -6   2   8        3.94       19.48     29.86 o
  -5   2   8     3832.95     3931.72    171.84 o
  -4   2   8        5.12       22.39     23.30 o
  -3   2   8      476.00      688.70     73.47 o
  -2   2   8     2585.85     2377.84     49.94 o
  -1   2   8     1664.41     1526.11     37.03 o
   0   2   8      129.56      254.14     21.05 o
   1   2   8     6964.77     7085.79     86.85 o
   2   2   8     3081.29     3695.08    104.90 o
   3   2   8    21426.64    20524.06    133.50 o
   4   2   8     2235.19     2168.89     48.14 o
   5   2   8      392.92      434.03     23.38 o
   6   2   8      452.27      493.37     25.20 o
   7   2   8      386.63      343.47     20.91 o
   8   2   8      302.03      298.50     40.09 o
   9   2   8      372.61      375.74     39.10 o
  10   2   8      151.51      169.39     30.35 o
  11   2   8      257.76      257.23     37.71 o
  12   2   8       60.31       25.53     27.32 o
  -8   3   8        1.75      -35.82     28.33 o
  -7   3   8        3.06      -19.85     26.82 o
  -6   3   8       15.07       16.65     24.39 o
  -5   3   8       42.18       59.59     29.87 o
  -4   3   8       96.91       73.48     26.58 o
  -3   3   8      194.17      191.36     37.05 o
  -2   3   8     2403.63     2219.65     49.66 o
  -1   3   8      292.62      425.11     35.93 o
   0   3   8    23392.73    23463.00    323.37 o
   1   3   8       90.96      119.34     19.40 o
   2   3   8        5.14        7.26     10.10 o
   3   3   8     3720.52     3853.43     87.59 o
   4   3   8     1536.56     1603.45     55.42 o
   5   3   8       71.61       66.38     14.61 o
   6   3   8     2582.17     2504.80     62.85 o
   7   3   8      756.29      724.44     34.66 o
   8   3   8     3429.03     3307.36    133.35 o
   9   3   8      463.78      582.21     46.47 o
  10   3   8      741.63      854.61     58.90 o
  11   3   8       51.65      116.67     35.71 o
  12   3   8      136.39      106.22     42.89 o
  -8   4   8      123.93      105.34     40.19 o
  -7   4   8       70.97       62.61     36.04 o
  -6   4   8     1631.54     1597.42    115.81 o
  -5   4   8        1.80        9.82     17.85 o
  -4   4   8       26.54       55.60     18.68 o
  -3   4   8      206.18      202.28     29.40 o
  -2   4   8     1644.62     1737.14     98.76 o
  -1   4   8       29.63       34.74     14.25 o
   0   4   8      875.02      924.40     52.52 o
   1   4   8     1791.21     1908.71     64.84 o
   2   4   8      339.71      430.81     20.54 o
   3   4   8     1548.40     1435.16     55.61 o
   4   4   8     2195.53     2050.28     81.07 o
   5   4   8     1745.29     1860.26     60.29 o
   6   4   8      584.42      464.99     23.04 o
   7   4   8     1560.06     1601.09     55.98 o
   8   4   8      808.19      775.59     42.58 o
   9   4   8      114.45      164.41     40.39 o
  10   4   8      120.43      145.55     36.45 o
  11   4   8      339.75      401.57     56.66 o
  12   4   8      442.56      561.73     85.12 o
  -7   5   8       95.96      100.29     34.42 o
  -6   5   8       94.27       77.41     23.51 o
  -5   5   8        4.19       55.49     17.69 o
  -4   5   8        0.95       12.08     16.12 o
  -3   5   8      502.94      464.73     38.53 o
  -2   5   8     3558.76     3525.71     82.98 o
  -1   5   8     2813.96     2706.62     79.25 o
   0   5   8     7597.39     7749.85    117.49 o
   1   5   8     2740.65     2682.87     64.44 o
   2   5   8       98.33      109.23     12.57 o
   3   5   8     2017.72     1980.11     68.78 o
   4   5   8      518.30      559.05     37.09 o
   5   5   8     6312.65     6165.71    116.91 o
   6   5   8      745.61      690.95     26.22 o
   7   5   8      679.82      773.19     32.27 o
   8   5   8     2796.44     2861.24    107.43 o
   9   5   8      207.91      247.94     48.96 o
  10   5   8      154.89      192.30     44.67 o
  11   5   8       80.41       81.87     31.49 o
  12   5   8      132.05       80.63     39.18 o
  -6   6   8      454.59      593.59     84.02 o
  -5   6   8      249.60      207.64     31.66 o
  -4   6   8       46.28       79.45     22.94 o
  -3   6   8       10.49       38.73     16.58 o
  -2   6   8      392.86      352.99     28.34 o
  -1   6   8      284.80      337.37     28.33 o
   0   6   8      171.55      258.84     24.46 o
   1   6   8      154.74      178.28     18.87 o
   2   6   8      552.82      581.36     31.24 o
   3   6   8     1046.88     1018.86     52.82 o
   4   6   8     1176.79     1150.49     54.87 o
   5   6   8     5620.60     5911.94    149.45 o
   6   6   8     1083.30     1176.68     68.51 o
   7   6   8      924.08     1048.43     60.64 o
   8   6   8      135.05      111.48     25.50 o
   9   6   8      456.06      495.61     51.00 o
  10   6   8      988.60      909.04     94.64 o
  11   6   8     1046.05      858.46     82.99 o
  12   6   8       77.12      153.11     51.73 o
  -5   7   8        6.61      -10.70     21.04 o
  -4   7   8      165.18      208.61     38.58 o
  -3   7   8      382.12      409.59     40.44 o
  -2   7   8      339.24      320.08     34.31 o
  -1   7   8     5112.74     5159.34    110.99 o
   0   7   8      194.44      182.69     22.95 o
   1   7   8      517.35      530.29     41.70 o
   2   7   8      112.12      152.12     31.20 o
   3   7   8     1952.01     2134.58     79.78 o
   4   7   8     1506.45     1411.21     76.41 o
   5   7   8     1207.01     1291.66     74.36 o
   6   7   8      450.88      419.88     43.42 o
   7   7   8      222.07      223.33     33.69 o
   8   7   8       26.23       68.85     21.35 o
   9   7   8      168.38      220.02     39.29 o
  10   7   8       37.44       54.90     40.10 o
  11   7   8       11.91      -20.32     24.49 o
  -4   8   8      462.08      425.11     55.40 o
  -3   8   8      750.27      835.94     72.41 o
  -2   8   8      785.83      724.73     65.52 o
  -1   8   8      947.60     1044.65     53.49 o
   0   8   8       98.34      126.01     22.38 o
   1   8   8      687.13      625.44     47.24 o
   2   8   8        1.58       17.77     18.55 o
   3   8   8        9.24       14.29     23.90 o
   4   8   8     1741.65     1667.00     87.19 o
   5   8   8      141.99      109.70     19.50 o
   6   8   8     3005.49     2909.40    117.10 o
   7   8   8       35.48       41.12     18.37 o
   8   8   8       22.48      -11.17     17.47 o
   9   8   8        3.63       31.84     20.80 o
  10   8   8     1701.56     1837.84    140.02 o
  11   8   8        4.40       10.92     35.82 o
  -3   9   8       24.02       10.66     17.82 o
  -2   9   8      135.63      175.00     33.90 o
  -1   9   8     1147.13     1158.69    107.86 o
   0   9   8      518.67      591.39     61.27 o
   1   9   8        0.04        6.52     17.58 o
   2   9   8       42.00       91.59     23.08 o
   3   9   8      273.58      358.92     60.40 o
   4   9   8     2090.88     2080.10    130.63 o
   5   9   8        5.20      -34.00     20.15 o
   6   9   8      863.40      826.53     66.14 o
   7   9   8        9.92       37.68     21.85 o
   8   9   8       24.26       -7.43     20.18 o
   9   9   8      356.73      345.99     46.21 o
 -10  -9  -8        1.67       -2.89     41.59 o
  -2  10   8        7.25       14.88     28.85 o
  -1  10   8      161.95      103.73     32.32 o
   0  10   8       80.67       45.83     32.15 o
   1  10   8      989.34     1034.31     81.51 o
   2  10   8      136.40      125.72     35.61 o
   3  10   8     1427.07     1441.72    116.88 o
   4  10   8      403.19      411.53     63.40 o
   5  10   8      191.99       76.61     30.60 o
   6  10   8     1178.74     1147.64    107.86 o
   7  10   8        0.47       -3.37     27.86 o
   8  10   8      101.77       92.23     31.18 o
   9  10   8      557.72      629.75     82.23 o
  10  10   8       90.57       10.29     23.17 o
   0  11   8       94.04       96.11     38.61 o
   1  11   8       20.65       22.06     24.24 o
   2  11   8      497.54      507.91     62.12 o
   3  11   8       20.14       52.65     29.07 o
   4  11   8     1352.69     1399.85    121.23 o
   5  11   8      108.67      184.02     54.52 o
   6  11   8      196.24       92.58     42.76 o
   7  11   8       14.55       -0.78     30.45 o
   8  11   8      758.20      689.03     90.52 o
   3  12   8      278.63      270.18     45.85 o
   4  12   8       28.08       35.75     37.97 o
   5  12   8       64.59       96.26     43.83 o
   6  12   8       99.69      260.01     63.42 o
  -5 -10   9      545.79      559.65     79.73 o
  -4 -10   9       87.97      113.21     37.44 o
  -3 -10   9        1.05        3.25     22.00 o
  -2 -10   9       17.16       30.89     26.81 o
  -1 -10   9      565.59      521.22     61.61 o
   0 -10   9       64.01       61.94     28.64 o
   1 -10   9      311.68      428.58     46.50 o
   2 -10   9       59.42       44.14     24.89 o
  -6  -9   9      106.54      149.05     48.31 o
  -5  -9   9      626.16      589.19     76.72 o
  -4  -9   9       75.29       66.93     30.01 o
  -3  -9   9     2127.07     2302.78    121.11 o
  -2  -9   9      351.37      360.86     50.06 o
  -1  -9   9       26.88       51.01     24.79 o
   0  -9   9       10.46       62.31     26.44 o
   1  -9   9      689.74      735.39     56.29 o
   2  -9   9      561.84      610.53     52.87 o
   3  -9   9        6.14      -15.15     20.46 o
   4  -9   9       15.86       -1.49     26.81 o
  -7  -8   9       71.88       78.47     29.41 o
  -6  -8   9      817.58      720.43     64.80 o
  -5  -8   9      993.41      889.83     69.12 o
  -4  -8   9      765.30      730.21     54.76 o
  -3  -8   9       35.32       34.36     23.97 o
  -2  -8   9       34.78       86.57     32.77 o
  -1  -8   9     1137.51     1149.27     77.95 o
   0  -8   9        1.20       11.52     14.32 o
   1  -8   9       60.10       87.19     30.03 o
   2  -8   9     1008.33     1135.48     65.51 o
   3  -8   9       10.85       -9.25     18.37 o
   4  -8   9     1244.87     1344.18     88.41 o
   5  -8   9       16.32       29.16     20.59 o
   6  -8   9      127.71      117.00     31.59 o
  -8  -7   9      162.06      206.23     53.41 o
  -7  -7   9      591.80      517.95     70.84 o
  -6  -7   9      174.69      171.15     35.28 o
  -5  -7   9      116.67      122.52     29.85 o
  -4  -7   9      705.98      724.92     52.39 o
  -3  -7   9      416.92      461.32     40.83 o
  -2  -7   9      786.93      785.92     50.37 o
  -1  -7   9      175.09      133.21     28.77 o
   0  -7   9      872.24      885.68     64.71 o
   1  -7   9        1.39        7.62     15.26 o
   2  -7   9     1244.77     1299.41     65.09 o
   3  -7   9        3.99       -1.11     14.73 o
   4  -7   9       65.21       84.03     28.52 o
   5  -7   9      112.78      100.92     30.68 o
   6  -7   9       25.30       44.50     22.88 o
   7  -7   9        9.59        8.59     26.06 o
  -8  -6   9      297.07      268.80     57.84 o
  -7  -6   9      936.89      831.48     89.91 o
  -6  -6   9       16.32       20.95     15.96 o
  -5  -6   9      946.76      814.71     53.19 o
  -4  -6   9      585.97      575.80     44.21 o
  -3  -6   9      811.05      820.16     50.57 o
  -2  -6   9      268.07      288.80     29.84 o
  -1  -6   9     4004.68     3934.26     99.68 o
   0  -6   9      596.25      570.69     37.82 o
   1  -6   9     2240.98     2217.93     94.45 o
   2  -6   9     1724.91     1693.27     68.29 o
   3  -6   9      324.62      315.19     27.49 o
   4  -6   9      134.28      131.88     19.11 o
   5  -6   9      294.05      316.34     34.81 o
   6  -6   9        2.36      -14.16     15.62 o
   7  -6   9      300.05      359.08     59.23 o
   8  -6   9       22.11       85.00     41.20 o
  -9  -5   9       38.50       69.94     30.33 o
  -8  -5   9       15.90       43.04     19.92 o
  -7  -5   9      563.08      612.75     59.97 o
  -6  -5   9      242.49      222.56     29.18 o
  -5  -5   9     1028.29     1049.62     56.81 o
  -4  -5   9      416.28      503.59     35.86 o
  -3  -5   9      517.74      567.35     41.52 o
  -2  -5   9        9.43       10.73     10.36 o
  -1  -5   9       68.01       41.05     12.41 o
   0  -5   9     3183.56     3113.99     82.59 o
   1  -5   9     2792.69     2913.63     58.92 o
   2  -5   9      113.67      114.31     12.71 o
   3  -5   9      342.22      341.96     26.03 o
   4  -5   9     1941.32     2036.34     63.88 o
   5  -5   9      752.12      656.19     46.63 o
   6  -5   9       14.51       21.78     17.85 o
   7  -5   9      147.82      162.22     37.92 o
   8  -5   9       23.40       56.71     25.74 o
   9  -5   9      255.88      242.45     49.34 o
  -9  -4   9      178.52      174.06     37.72 o
  -8  -4   9      392.50      359.73     49.75 o
  -7  -4   9     2235.86     2295.28    111.64 o
  -6  -4   9     3215.04     3136.59    121.65 o
  -5  -4   9      340.96      494.30     45.52 o
  -4  -4   9       87.36      100.17     19.96 o
  -3  -4   9     1023.58     1070.97     44.73 o
  -2  -4   9     8969.16     8990.75    144.12 o
  -1  -4   9      490.80      485.83     34.51 o
   0  -4   9     4999.78     4946.76    114.66 o
   1  -4   9      282.22      283.87     18.63 o
   2  -4   9      676.27      746.09     29.85 o
   3  -4   9     2583.19     2460.81     54.92 o
   4  -4   9       24.19       18.65      7.80 o
   5  -4   9        7.28        6.69     16.07 o
   6  -4   9      415.38      484.23     58.97 o
   7  -4   9      793.24      806.68     79.15 o
   8  -4   9      856.24      927.74     90.15 o
   9  -4   9       16.45       70.26     33.55 o
  -9  -3   9      223.67      260.35     59.20 o
  -8  -3   9       41.79       64.77     24.93 o
  -7  -3   9       81.97      124.06     29.87 o
  -6  -3   9      751.65      807.51     62.92 o
  -5  -3   9      249.73      330.47     30.38 o
  -4  -3   9        2.09        0.48     10.90 o
  -3  -3   9       29.91       72.48     21.36 o
  -2  -3   9      596.37      623.13     32.32 o
  -1  -3   9      491.56      644.31     38.17 o
   0  -3   9     4284.66     4384.86     93.60 o
   1  -3   9     2985.01     2912.85     58.99 o
   2  -3   9       15.33       10.73      5.84 o
   3  -3   9      155.98      194.24     15.50 o
   4  -3   9     1296.22     1269.05     49.02 o
   5  -3   9     3166.51     2932.96     73.93 o
   6  -3   9     1122.93     1125.12     85.90 o
   7  -3   9        7.82       36.29     25.75 o
   8  -3   9       29.44       37.90     24.45 o
   9  -3   9      225.60      224.97     39.38 o
  10  -3   9       40.30       19.83     22.72 o
  -9  -2   9       49.58      144.22     50.64 o
  -8  -2   9      613.62      616.62     82.82 o
  -7  -2   9      198.67      201.71     44.50 o
  -6  -2   9     1309.56     1361.12    107.41 o
  -5  -2   9      180.39      185.66     30.09 o
  -4  -2   9     1323.44     1407.76     59.11 o
  -3  -2   9      190.86      191.63     16.18 o
  -2  -2   9     9387.16     9916.98    111.44 o
  -1  -2   9     9439.45     9229.45    133.67 o
   0  -2   9    10503.90    11216.71    144.91 o
   1  -2   9      145.07      149.99     13.24 o
   2  -2   9       73.01       93.28     13.87 o
   3  -2   9     2005.31     1996.67     59.36 o
   4  -2   9      123.61      146.04     17.36 o
   5  -2   9       92.43       44.45     21.40 o
   6  -2   9      634.24      708.24     68.40 o
   7  -2   9       90.99      144.75     36.82 o
   8  -2   9     1642.70     1693.74     90.36 o
   9  -2   9     1505.45     1436.80     89.02 o
  10  -2   9        0.71        2.47     20.32 o
  11  -2   9      143.54      152.22     36.35 o
  -9  -1   9       63.50       81.81     36.49 o
  -8  -1   9       66.88       73.65     33.79 o
  -7  -1   9      697.33      676.85     84.60 o
  -6  -1   9       10.06       25.75     28.96 o
  -5  -1   9     2078.62     1887.93    119.38 o
  -4  -1   9     1317.26     1210.13     54.00 o
  -3  -1   9     1785.81     2001.67     64.04 o
  -2  -1   9      123.75      177.26     14.87 o
  -1  -1   9     9071.79     9448.10    130.82 o
   0  -1   9     5018.51     4947.58     93.96 o
   1  -1   9     1815.11     2112.77     55.00 o
   2  -1   9       88.27      106.07     13.45 o
   3  -1   9     6342.41     6390.89    168.45 o
   4  -1   9     1126.45     1100.92     46.31 o
   5  -1   9     4873.26     4620.09    107.35 o
   6  -1   9       15.78       17.74     21.91 o
   7  -1   9      285.91      297.03     37.37 o
   8  -1   9      201.30      217.03     33.29 o
   9  -1   9       39.03       17.86     23.10 o
  10  -1   9      545.51      594.68     60.64 o
  11  -1   9      428.83      448.00     55.42 o
  -9   0   9      377.28      415.87     71.79 o
  -8   0   9       48.50       83.12     42.12 o
  -7   0   9      589.20      698.65     85.01 o
  -6   0   9       16.61       79.55     32.12 o
  -5   0   9      371.31      364.46     52.28 o
  -4   0   9      514.24      673.12     72.52 o
  -3   0   9     2587.97     2347.29     65.44 o
  -2   0   9      239.50      378.37     32.64 o
  -1   0   9     8724.79     7755.08     97.78 o
   0   0   9      824.88      900.01     28.45 o
   1   0   9      641.39      769.91     33.33 o
   2   0   9      938.51     1478.90     31.97 o
   3   0   9      377.75      584.54     26.55 o
   4   0   9       10.09        8.76      5.59 o
   5   0   9       73.63      139.72     19.33 o
   6   0   9      549.19      536.84     26.39 o
   7   0   9     1222.86     1200.07     59.96 o
   8   0   9      278.71      278.46     34.13 o
   9   0   9      670.38      648.76     52.08 o
  10   0   9     2337.38     2217.31     97.56 o
  11   0   9      165.58      166.18     38.01 o
  -8   1   9        1.28       28.53     48.08 o
  -7   1   9       79.87       92.32     42.10 o
  -6   1   9     1813.30     1733.10    122.86 o
  -5   1   9      286.05      305.50     51.28 o
  -4   1   9     3311.58     3131.63    148.22 o
  -3   1   9       20.58       30.61      8.39 o
  -2   1   9       52.10       73.36     14.82 o
  -1   1   9     6198.28     6044.38    100.28 o
   0   1   9       48.85      620.06     27.04 o
   1   1   9     6167.70     6095.39     92.40 o
  -2  -1  -9      244.23      674.33     58.61 o
  -3  -1  -9     4749.65     4128.61    131.40 o
   4   1   9    15392.06    14840.16    112.41 o
   5   1   9     2445.08     2130.20     38.80 o
   6   1   9     2465.27     2531.60    102.91 o
   7   1   9      809.85     1023.53     71.38 o
   8   1   9     1031.73     1088.52     59.81 o
   9   1   9       99.96      126.31     27.15 o
  10   1   9     1027.66     1063.54     68.27 o
  11   1   9       40.87       31.40     24.38 o
  12   1   9      400.76      482.25     61.62 o
  -8   2   9       27.84       16.04     25.43 o
  -7   2   9        3.55       22.20     37.33 o
  -6   2   9       40.06       24.92     26.61 o
  -5   2   9     1058.48      972.50     89.24 o
  -4   2   9       25.97       11.03     23.40 o
  -3   2   9     2508.50     2498.81     90.67 o
  -2   2   9     2101.84     1886.43     44.53 o
  -1   2   9      396.93      358.37     20.04 o
   0   2   9     8894.12     9760.45    102.06 o
   1   2   9     5416.54     5402.14     82.18 o
   2   2   9      670.47      901.47     58.83 o
   3   2   9     2140.96     2298.13     55.42 o
   4   2   9       33.94       33.87      7.19 o
   5   2   9     2716.14     3487.87     63.16 o
   6   2   9     1458.46     1861.01     48.53 o
   7   2   9      661.75     1053.94     71.15 o
   8   2   9      558.29      511.76     52.88 o
   9   2   9      912.92      837.35     56.23 o
  10   2   9     1373.47     1263.42     72.14 o
  11   2   9      459.99      411.53     45.30 o
  12   2   9      243.19      256.15     47.53 o
  -8   3   9        6.18       19.64     28.59 o
  -7   3   9      121.66      167.13     50.19 o
  -6   3   9     1008.09      858.84     87.90 o
  -5   3   9     2536.00     2645.61    146.92 o
  -4   3   9      847.90      799.78     76.51 o
  -3   3   9     1422.58     1398.13     97.50 o
  -2   3   9      463.32      415.98     21.82 o
  -1   3   9     3610.42     3635.14    101.56 o
   0   3   9       41.28      111.62     32.24 o
   1   3   9     3714.38     3770.45    131.64 o
   2   3   9     1811.29     1796.08     79.06 o
   3   3   9     1223.82     1230.31     53.10 o
   4   3   9     5734.93     6401.66    116.44 o
   5   3   9     1113.47     1078.40     44.96 o
   6   3   9     1940.58     2615.40    137.11 o
   7   3   9     1229.07     1353.31     48.68 o
   8   3   9      666.23      698.22     46.71 o
   9   3   9      637.83      759.32     69.64 o
 -10  -3  -9       90.82       52.60     32.48 o
  11   3   9      674.12      706.84     69.95 o
  12   3   9       82.45      119.37     39.01 o
  -7   4   9       46.51       63.39     31.27 o
  -6   4   9       47.04       77.12     30.47 o
  -5   4   9       89.02       75.09     32.42 o
  -4   4   9       52.83       38.77     19.94 o
  -3   4   9     1935.28     1870.04     86.97 o
  -2   4   9      364.51      436.72     55.44 o
  -1   4   9      335.18      305.38     43.32 o
   0   4   9      702.28      786.68     66.31 o
   1   4   9     8253.41     8130.57    198.62 o
   2   4   9     3368.01     3379.83     66.09 o
   3   4   9     3085.46     3010.30     93.55 o
   4   4   9       14.38       40.49     12.63 o
   5   4   9      410.23      468.78     42.41 o
   6   4   9     4998.69     4747.07     95.52 o
   7   4   9      465.17      389.20     28.76 o
   8   4   9      693.29      696.55     49.10 o
  -9  -4  -9     2538.91     2201.38    152.91 o
  10   4   9      281.42      285.95     45.33 o
  11   4   9     1142.13     1054.81     87.78 o
  12   4   9       51.02       67.39     32.05 o
  -7   5   9      459.34      388.15     53.51 o
  -6   5   9        9.45        9.36     19.47 o
  -5   5   9     2330.21     2346.56    114.05 o
  -4   5   9       96.94       88.41     25.53 o
  -3   5   9       62.44       61.07     20.13 o
  -2   5   9      661.45      684.29     53.42 o
  -1   5   9     2875.27     2933.91     75.04 o
   0   5   9      765.08      716.39     41.69 o
   1   5   9      772.41      744.41     35.91 o
   2   5   9       41.42       26.92      5.52 o
   3   5   9     1405.52     1216.25     46.01 o
   4   5   9       35.48       31.74     13.72 o
   5   5   9     1502.29     1427.31     63.65 o
   6   5   9      266.04      294.56     28.43 o
   7   5   9      792.41      791.41     56.83 o
   8   5   9      561.64      526.29     49.35 o
   9   5   9      328.24      367.84     62.86 o
  10   5   9      293.41      285.95     50.52 o
  11   5   9       11.14       18.13     27.60 o
  12   5   9      493.35      494.70     64.00 o
  -6   6   9      298.71      184.28     57.91 o
  -5   6   9       40.83       28.18     24.01 o
  -4   6   9      131.80       64.12     20.99 o
  -3   6   9      206.03      164.90     25.43 o
  -2   6   9        6.01        0.63     13.10 o
  -1   6   9      481.28      474.47     32.59 o
   0   6   9     2560.99     2418.13     71.78 o
   1   6   9        9.12       21.75     11.55 o
   2   6   9     6186.18     5720.30    151.29 o
   3   6   9       15.96       11.08     14.83 o
   4   6   9      206.42      240.20     27.96 o
   5   6   9      401.86      358.83     32.94 o
   6   6   9     7332.31     7235.27    138.22 o
   7   6   9       51.88       67.36     20.23 o
   8   6   9     3698.53     3753.05    131.91 o
   9   6   9      191.59      174.85     49.99 o
  10   6   9      798.35      831.24     93.47 o
 -11  -6  -9       48.97       12.09     26.09 o
  12   6   9      101.99       83.03     37.88 o
  -5   7   9       20.88       18.90     24.93 o
  -4   7   9      172.76      180.77     36.02 o
  -3   7   9       19.28       12.07     13.67 o
  -2   7   9       69.50       75.64     17.55 o
  -1   7   9       43.68       47.82     16.20 o
   0   7   9     1490.78     1590.57     61.44 o
   1   7   9        5.33       40.95     14.64 o
   2   7   9      384.58      397.12     42.68 o
   3   7   9        0.08       12.73     16.77 o
   4   7   9      375.44      350.10     33.50 o
   5   7   9       49.04       40.20     15.74 o
   6   7   9     1749.43     1552.72     69.20 o
   7   7   9     2478.74     2431.76    105.85 o
   8   7   9      129.21      149.64     30.38 o
   9   7   9       28.48       55.02     23.77 o
  10   7   9      111.48      101.76     43.02 o
  11   7   9      612.27      649.36     91.05 o
  -4   8   9      281.42      270.56     45.96 o
  -3   8   9      218.98      242.59     41.51 o
  -2   8   9       20.42       38.08     23.16 o
  -1   8   9      109.89      139.27     22.99 o
   0   8   9     1116.88     1269.15     57.35 o
   1   8   9     1553.49     1456.85     72.36 o
   2   8   9     1684.05     1553.12     73.82 o
   3   8   9      530.35      433.03     47.24 o
   4   8   9      846.55      799.88     52.82 o
   5   8   9     2526.91     2660.87     95.32 o
   6   8   9     1213.08     1201.30     76.22 o
   7   8   9     1305.10     1343.98     81.41 o
   8   8   9       12.86       24.93     21.67 o
   9   8   9      356.41      390.39     45.57 o
  10   8   9       18.80        0.20     26.69 o
  11   8   9       17.04       45.52     37.26 o
  -3   9   9       12.64        2.06     21.61 o
  -2   9   9      648.91      624.63     83.05 o
  -1   9   9       71.84       53.64     30.11 o
   0   9   9      412.17      489.66     58.60 o
   1   9   9        5.29       14.42     17.53 o
   2   9   9       56.33       91.06     24.95 o
   3   9   9       10.05        4.13     18.18 o
   4   9   9     1169.69     1144.18     80.28 o
   5   9   9        2.75       -2.67     18.72 o
   6   9   9      857.39      759.95     74.64 o
   7   9   9     1227.99     1257.37     84.16 o
   8   9   9      103.24       96.20     27.36 o
   9   9   9        1.08       21.89     21.77 o
  10   9   9      261.39      359.23     56.50 o
  -1  10   9      560.22      736.52     75.38 o
   0  10   9      142.23      181.73     53.35 o
   1  10   9      471.73      466.70     59.33 o
   2  10   9       96.16      106.67     33.31 o
   3  10   9      195.82       97.84     37.07 o
   4  10   9       16.10       31.41     23.53 o
   5  10   9     1781.44     1966.72    137.68 o
   6  10   9      113.14      126.12     36.68 o
   7  10   9       54.98       77.21     35.73 o
   8  10   9       30.01       60.13     34.44 o
   9  10   9       29.58       92.47     40.59 o
   0  11   9       33.56       84.62     44.35 o
   1  11   9       85.58       86.67     30.93 o
   2  11   9      275.65      368.88     54.65 o
   3  11   9     1261.27     1259.83     94.30 o
   4  11   9      264.71      283.35     47.28 o
   5  11   9       92.10       39.32     27.38 o
   6  11   9     1183.73     1133.12    112.73 o
   7  11   9      406.88      478.67     77.23 o
   8  11   9      123.79      199.20     56.50 o
  -4 -10  10       24.22       90.00     30.55 o
  -3 -10  10        0.98       36.42     23.03 o
  -2 -10  10     1224.92     1239.30     93.04 o
  -1 -10  10       29.33       30.98     24.36 o
   0 -10  10      523.31      639.84     68.76 o
   1 -10  10      166.20      257.72     44.87 o
  -6  -9  10      385.38      332.51     60.67 o
  -5  -9  10      218.22      198.39     49.86 o
  -4  -9  10      986.40      940.13     79.29 o
  -3  -9  10       18.08       24.63     23.50 o
  -2  -9  10      367.91      423.89     55.08 o
  -1  -9  10       90.84       94.32     36.28 o
   0  -9  10      377.43      401.73     52.43 o
   1  -9  10      271.03      250.10     36.57 o
   2  -9  10       56.35       84.41     24.73 o
   3  -9  10       30.08       45.24     21.70 o
   4  -9  10       36.44       13.52     22.04 o
  -7  -8  10      139.71      163.72     42.48 o
  -6  -8  10      244.52      195.90     36.58 o
  -5  -8  10      213.37      142.78     29.86 o
  -4  -8  10       17.28        8.02     24.59 o
  -3  -8  10      636.39      640.88     61.86 o
  -2  -8  10     1249.01     1230.18     83.94 o
  -1  -8  10     1652.35     1685.80    119.20 o
   0  -8  10      101.07      101.81     30.54 o
   1  -8  10      186.31      188.97     30.67 o
   2  -8  10       79.54       76.91     21.40 o
   3  -8  10     1541.24     1666.44     97.01 o
   4  -8  10       90.78      106.59     30.91 o
   5  -8  10       98.50      112.75     35.10 o
  -7  -7  10      177.02      172.48     46.62 o
  -6  -7  10       20.04       13.66     21.80 o
  -5  -7  10       99.81       88.15     26.46 o
  -4  -7  10      598.13      627.82     49.97 o
  -3  -7  10       11.04       22.97     15.34 o
  -2  -7  10      131.19      100.15     30.83 o
  -1  -7  10       32.08       52.80     22.06 o
   0  -7  10      406.36      461.42     49.92 o
   1  -7  10      225.78      213.18     27.61 o
   2  -7  10        5.85       13.39     12.97 o
   3  -7  10      567.10      542.55     45.21 o
   4  -7  10      300.49      305.01     42.22 o
   5  -7  10      565.37      651.65     63.52 o
   6  -7  10       52.21       62.46     22.79 o
   7  -7  10       39.51       45.43     29.00 o
  -8  -6  10        0.13       59.65     36.77 o
  -7  -6  10        6.24       12.54     23.65 o
  -6  -6  10      794.06      770.52     64.45 o
  -5  -6  10       92.12       63.86     23.06 o
  -4  -6  10     1172.59     1092.74     70.32 o
  -3  -6  10     1209.98     1254.24     64.99 o
  -2  -6  10      255.44      334.85     33.04 o
  -1  -6  10     3181.95     3085.33     91.76 o
   0  -6  10       64.75       89.07     17.38 o
   1  -6  10      642.54      707.28     45.80 o
   2  -6  10        7.80       12.36     13.52 o
   3  -6  10     1181.54     1156.80     59.12 o
   4  -6  10     1064.94     1053.72     71.48 o
   5  -6  10      124.18      115.44     31.23 o
   6  -6  10      194.44      213.99     47.65 o
   7  -6  10      162.57      251.89     53.10 o
   8  -6  10       15.37       29.86     28.78 o
  -8  -5  10       63.17       14.95     26.38 o
  -7  -5  10       35.38       63.29     34.78 o
  -6  -5  10      186.69      228.85     46.85 o
  -5  -5  10      284.98      249.14     35.95 o
  -4  -5  10      243.04      269.87     29.65 o
  -3  -5  10      128.01      111.56     20.27 o
  -2  -5  10      172.57      139.01     20.41 o
  -1  -5  10     2263.10     2063.90     72.95 o
   0  -5  10      285.33      278.42     27.31 o
   1  -5  10     1814.23     1719.09     47.99 o
   2  -5  10     1618.42     1595.62     46.42 o
   3  -5  10      514.71      506.46     32.23 o
   4  -5  10     2556.08     2576.23     73.45 o
   5  -5  10       11.49       29.63     16.34 o
   6  -5  10       67.71       78.13     23.14 o
   7  -5  10      186.88      175.99     34.77 o
   8  -5  10      806.40      826.52     86.84 o
   9  -5  10      385.21      357.33     61.50 o
  -8  -4  10      156.62      130.03     47.07 o
  -7  -4  10      711.15      540.72     73.49 o
  -6  -4  10     1609.50     1613.43     89.14 o
  -5  -4  10     1363.82     1405.35     63.48 o
  -4  -4  10      857.25      866.87     48.66 o
  -3  -4  10      497.27      488.38     30.69 o
  -2  -4  10      709.70      743.89     36.52 o
  -1  -4  10       58.86       53.54     11.91 o
   0  -4  10      864.56      916.59     52.05 o
   1  -4  10     1784.67     1715.98     46.00 o
   2  -4  10      835.91      891.68     34.31 o
   3  -4  10       24.59       39.53      8.72 o
   4  -4  10      903.76      880.85     35.10 o
   5  -4  10     2355.06     2398.04    101.74 o
   6  -4  10      281.00      379.74     53.05 o
   7  -4  10      479.80      551.48     68.70 o
   8  -4  10      560.98      631.59     77.51 o
   9  -4  10        9.00       -3.39     32.30 o
  -9  -3  10      149.84      203.53     52.28 o
  -8  -3  10      162.17      261.92     58.00 o
  -7  -3  10      209.32      209.03     40.45 o
  -6  -3  10       82.03       55.42     20.00 o
  -5  -3  10     2637.34     2641.15    105.27 o
  -4  -3  10     1230.93     1247.01     55.09 o
  -3  -3  10     3185.19     3263.13     72.74 o
  -2  -3  10       20.26       19.21      8.73 o
  -1  -3  10     4034.35     3772.04     66.45 o
   0  -3  10     1875.63     1747.90     62.32 o
   1  -3  10     6414.11     6106.70     65.86 o
   2  -3  10      366.84      300.07     17.97 o
   3  -3  10     1481.79     1498.55     48.72 o
   4  -3  10      992.81     1025.97     39.62 o
   5  -3  10       39.84       17.84     21.34 o
   6  -3  10      263.42      370.65     53.58 o
   7  -3  10      149.76      164.75     42.47 o
   8  -3  10      315.68      284.15     51.92 o
   9  -3  10      956.53      944.84     93.25 o
  10  -3  10        0.93       17.95     26.19 o
  -9  -2  10        4.02       68.40     37.64 o
  -8  -2  10      644.67      696.69     88.39 o
  -7  -2  10      641.75      597.54     77.97 o
  -6  -2  10        3.65      -49.26     30.13 o
  -5  -2  10     3440.65     3234.71    158.62 o
  -4  -2  10      747.68      840.46     52.99 o
  -3  -2  10       60.99      109.87     20.01 o
  -2  -2  10        1.65      596.59     38.39 o
  -1  -2  10       50.31       42.94      6.84 o
   0  -2  10      111.89      153.07     20.29 o
   1  -2  10      446.93      421.21     27.17 o
   2  -2  10     1271.27     1279.00     46.65 o
   3  -2  10        3.69        9.78     11.11 o
   4  -2  10     1722.88     1739.85     61.86 o
   5  -2  10       17.86       23.82      7.36 o
   6  -2  10     6262.17     6371.41    203.00 o
   7  -2  10       45.67       35.96     26.42 o
   8  -2  10      488.67      515.31     66.46 o
   9  -2  10       19.50       12.90     26.31 o
  10  -2  10       48.27       39.20     20.01 o
  -8  -1  10      718.08      621.51     83.66 o
  -7  -1  10      178.52      119.41     45.87 o
  -6  -1  10     1134.67     1126.18    101.26 o
  -5  -1  10      908.68      895.47     87.68 o
  -4  -1  10      399.08      509.19     37.23 o
  -3  -1  10     1380.98     1478.63     56.15 o
  -2  -1  10     1203.74     1195.36     37.04 o
  -1  -1  10      728.12      737.06     39.04 o
   0  -1  10    12626.21    12150.84    155.45 o
   1  -1  10       83.50      671.86     36.95 o
   2  -1  10     2974.04     2977.83     68.77 o
   3  -1  10      343.54      388.46     29.09 o
   4  -1  10     1006.74      977.40     71.29 o
   5  -1  10      159.72      173.83     38.10 o
   6  -1  10      344.83      350.01     50.61 o
   7  -1  10        2.96       36.62     30.51 o
   8  -1  10       39.31       72.98     33.81 o
   9  -1  10       36.04       22.70     17.37 o
  10  -1  10       41.36       47.24     23.78 o
  11  -1  10        9.44       48.81     23.38 o
  -8   0  10       56.06       65.19     35.37 o
  -7   0  10      432.49      414.03     68.52 o
  -6   0  10      155.97      169.82     52.10 o
  -5   0  10      119.69      147.20     39.25 o
  -4   0  10     1158.18      979.16     87.77 o
  -3   0  10     1755.04     1673.58     59.33 o
  -2   0  10      748.04      740.24     44.95 o
  -1   0  10     2128.92     2783.41     64.68 o
   0   0  10     2337.33     2401.91     69.12 o
   1   0  10      751.51     1230.14     44.66 o
   2   0  10     1308.98     1100.52     25.27 o
   3   0  10        2.87      259.16     19.50 o
   4   0  10      888.05      933.29     33.72 o
   5   0  10     4802.80     4678.46     95.46 o
   6   0  10     4869.72     4622.64    136.10 o
   7   0  10     7336.01     7266.15    225.62 o
   8   0  10      636.02      589.70     46.14 o
   9   0  10        9.67       33.83     20.16 o
  10   0  10       11.34       30.27     16.43 o
  11   0  10      186.28       75.23     35.00 o
  -8   1  10      103.12       27.67     31.41 o
  -7   1  10       97.34      102.48     36.00 o
  -6   1  10      829.32      757.32     84.60 o
  -5   1  10      259.82      219.92     48.19 o
  -4   1  10     1434.16     1410.70    106.30 o
  -3   1  10       47.41       60.80     16.63 o
  -2   1  10     1604.28     1995.94     83.21 o
  -1   1  10      657.82      661.77     47.69 o
   0   1  10     4924.68     5845.16     76.67 o
   1   1  10     5420.77     5991.94    104.29 o
   2   1  10      195.23      297.64     25.20 o
   3   1  10     1372.00     1296.30     64.77 o
   4   1  10     3441.81     3191.30     67.46 o
   5   1  10     2083.15     1910.99     43.67 o
   6   1  10       81.28      147.14     29.05 o
   7   1  10       50.98       56.79     21.69 o
   8   1  10       84.32       89.40     22.36 o
   9   1  10      425.70      407.93     41.28 o
  10   1  10      215.50      155.21     30.02 o
  11   1  10      495.40      504.38     52.07 o
  12   1  10       39.26       37.54     25.23 o
  -8   2  10       51.02       54.26     34.90 o
  -7   2  10      422.86      367.47     65.38 o
  -6   2  10       40.89       18.14     28.90 o
  -5   2  10     1026.50     1025.00     95.07 o
  -4   2  10      129.18      190.07     45.96 o
  -3   2  10     5797.64     5469.11    138.64 o
  -2   2  10     2482.15     2427.26     62.82 o
  -1   2  10      903.28      876.68     32.97 o
   0   2  10      259.18      326.36     20.11 o
   1   2  10     1325.49     2285.26     63.99 o
   2   2  10     2660.30     2686.54     71.84 o
   3   2  10      228.71      262.50     35.12 o
   4   2  10     3967.88     3791.75     75.95 o
   5   2  10     8259.74     7897.02    134.50 o
  -6  -2 -10     1032.27     1001.88     46.92 o
   7   2  10     5333.44     5038.58    158.84 o
   8   2  10      199.43      302.61     43.57 o
   9   2  10      133.05      133.11     25.79 o
  10   2  10       52.51       84.59     24.30 o
  11   2  10      164.75      192.26     37.31 o
  12   2  10      199.62      191.02     42.39 o
  -7   3  10       93.94      163.31     51.52 o
  -6   3  10       17.69       10.53     23.59 o
  -5   3  10      358.43      348.74     58.97 o
  -4   3  10      730.26      785.56     81.35 o
  -3   3  10       51.68       91.27     32.71 o
  -2   3  10      421.78      380.94     51.68 o
  -1   3  10      106.11       82.30     18.69 o
   0   3  10       18.92       68.54     26.22 o
   1   3  10     2762.66     2453.73     51.55 o
   2   3  10     2160.80     2168.15     59.38 o
   3   3  10      922.94     1066.80     63.22 o
   4   3  10     4544.05     4605.91    128.76 o
   5   3  10     1898.20     1935.57     64.15 o
   6   3  10        5.15       18.06     13.79 o
   7   3  10      233.99      285.98     28.26 o
   8   3  10      493.33      465.85     38.05 o
   9   3  10      239.99      351.92     50.53 o
  10   3  10      982.75      866.53     77.06 o
  11   3  10       60.30       76.94     29.77 o
  12   3  10      829.40      938.01     86.39 o
  -7   4  10       57.43       75.41     34.49 o
  -6   4  10       21.43       46.01     36.98 o
  -5   4  10       44.62        7.20     25.77 o
  -4   4  10     1731.84     1678.72     90.49 o
  -3   4  10      216.95      193.48     31.56 o
  -2   4  10     5975.92     5939.27    200.61 o
  -1   4  10      113.01      101.51     29.05 o
   0   4  10       29.58       35.07     18.41 o
   1   4  10     1458.11     1583.04     93.84 o
   2   4  10     2257.49     2348.88    114.40 o
   3   4  10      195.89      199.29     26.28 o
   4   4  10     2759.08     2827.53     85.34 o
   5   4  10      711.20      759.35     43.65 o
   6   4  10     5391.35     5525.41    108.94 o
   7   4  10      175.59      195.53     29.19 o
   8   4  10      451.61      685.98     85.74 o
   9   4  10      405.51      605.10     70.87 o
  10   4  10      269.22      250.46     41.51 o
  11   4  10       26.20       42.60     30.14 o
  12   4  10      434.92      570.98     71.47 o
  -6   5  10        6.96        7.20     30.71 o
  -5   5  10      297.77      350.92     62.42 o
  -4   5  10      136.22      122.23     27.60 o
  -3   5  10        3.36       34.36     19.78 o
  -2   5  10      326.01      276.14     36.47 o
  -1   5  10      947.36     1005.21     62.88 o
   0   5  10        0.68        7.25     20.78 o
   1   5  10      978.48     1005.52     52.12 o
   2   5  10      314.84      350.47     26.58 o
   3   5  10     6854.94     6728.17    153.87 o
   4   5  10       35.38       62.72     17.96 o
   5   5  10     1605.11     1667.86     66.97 o
   6   5  10      752.06      795.97     45.37 o
   7   5  10      703.03      834.36     60.70 o
   8   5  10      423.33      240.76     37.30 o
   9   5  10     1327.11     1439.55    120.39 o
  10   5  10       97.77      182.12     44.23 o
  11   5  10      653.59      565.97     68.26 o
  12   5  10      437.76      380.10     56.88 o
  -5   6  10       57.55       72.72     23.81 o
  -4   6  10      711.67      707.31     55.36 o
  -3   6  10      716.70      664.69     50.17 o
  -2   6  10      184.12      216.39     27.97 o
  -1   6  10      114.26       90.16     15.68 o
   0   6  10      413.39      397.20     33.62 o
   1   6  10     1871.15     2062.13     64.07 o
   2   6  10      578.91      608.60     32.08 o
   3   6  10     1969.41     2034.43     79.53 o
   4   6  10       24.42       10.02     14.36 o
   5   6  10       11.62       13.73     14.66 o
   6   6  10     1126.74     1124.57     57.72 o
   7   6  10      114.41       60.66     18.63 o
   8   6  10      810.42      850.10     64.98 o
   9   6  10      396.10      518.97     79.25 o
  10   6  10      340.36      440.04     72.30 o
  11   6  10      256.63      241.44     48.49 o
  12   6  10       35.36       19.24     28.96 o
  -5   7  10       32.63       14.46     29.44 o
  -4   7  10       36.88       38.32     25.57 o
  -3   7  10       34.89       34.66     22.30 o
  -2   7  10      330.43      352.23     37.32 o
  -1   7  10       61.68       26.33     13.94 o
   0   7  10     1007.09      952.72     49.07 o
   1   7  10      788.75      828.58     54.42 o
   2   7  10      951.38      881.25     55.37 o
   3   7  10     4014.91     3871.97    133.59 o
   4   7  10     1417.71     1253.94     64.84 o
   5   7  10      159.93      141.53     23.68 o
   6   7  10      455.95      443.70     38.87 o
   7   7  10      218.04      210.75     31.31 o
   8   7  10     1768.86     1803.01     97.14 o
   9   7  10       86.94      124.76     49.38 o
  10   7  10      408.93      435.99     73.50 o
  11   7  10      469.13      463.90     77.58 o
  -4   8  10       60.64       28.44     28.77 o
  -3   8  10      550.81      555.64     60.32 o
  -2   8  10      283.19      227.10     32.57 o
  -1   8  10      248.80      225.18     36.03 o
   0   8  10       45.34       15.51     15.38 o
   1   8  10     3166.84     3086.06    107.59 o
   2   8  10       79.47      130.06     25.43 o
   3   8  10       83.86      104.44     26.45 o
   4   8  10       96.59      131.08     25.31 o
   5   8  10      313.07      232.23     30.81 o
   6   8  10        0.09       17.84     13.07 o
   7   8  10       45.16       31.39     21.65 o
   8   8  10      411.65      367.77     43.17 o
   9   8  10        2.44       -5.69     21.14 o
  10   8  10      452.55      493.34     77.14 o
  11   8  10      141.72      200.58     55.47 o
  -2   9  10      327.36      423.73     71.01 o
  -1   9  10      967.69      921.11     97.92 o
   0   9  10      381.65      491.78     71.82 o
   1   9  10      214.68      162.00     28.41 o
   2   9  10     1087.79     1105.16     67.65 o
   3   9  10      139.48      168.64     34.15 o
   4   9  10      548.11      473.71     53.22 o
   5   9  10       28.61       23.17     18.82 o
   6   9  10      654.10      722.80     54.89 o
   7   9  10       36.86       59.96     21.99 o
   8   9  10     1691.31     1799.61    103.56 o
   9   9  10      414.10      394.32     47.28 o
  10   9  10       95.03      121.69     48.66 o
  -1  10  10      739.10      646.32     87.21 o
   0  10  10      102.17       92.32     39.53 o
   1  10  10     1294.23     1154.40     89.88 o
   2  10  10      142.26      148.62     33.85 o
   3  10  10       50.07      100.70     24.65 o
   4  10  10      311.21      253.10     45.30 o
   5  10  10      199.33      269.46     44.11 o
   6  10  10       21.22       19.10     17.99 o
   7  10  10      221.23      234.41     50.43 o
   8  10  10        1.87        8.23     21.09 o
   9  10  10      527.42      559.50     78.28 o
   1  11  10       24.38        8.14     33.41 o
   2  11  10      551.97      568.34     67.87 o
   3  11  10       43.68       86.70     31.29 o
   4  11  10       23.67       20.39     29.78 o
   5  11  10       68.91      100.02     30.64 o
   6  11  10     1068.37      944.75     82.46 o
   7  11  10      430.73      541.79     80.48 o
   8  11  10      219.91      182.44     51.98 o
  -2 -10  11       34.82       61.19     33.12 o
  -1 -10  11      748.55      794.34     76.66 o
   0 -10  11       53.11      132.75     39.27 o
  -5  -9  11      180.61      130.45     44.43 o
  -4  -9  11      128.57       75.73     33.13 o
  -3  -9  11      160.22      200.68     41.49 o
  -2  -9  11        9.57       25.19     23.15 o
  -1  -9  11      616.38      766.59     72.94 o
   0  -9  11     1101.39     1125.46    104.18 o
   1  -9  11      580.15      621.96     62.83 o
   2  -9  11      230.61      339.40     64.64 o
   3  -9  11      134.45      185.52     49.17 o
  -6  -8  11      244.48      173.54     35.96 o
  -5  -8  11      383.58      331.07     54.27 o
  -4  -8  11      134.39      129.24     34.99 o
  -3  -8  11      327.31      328.09     48.20 o
  -2  -8  11       10.01       93.19     32.17 o
  -1  -8  11      127.53      139.90     32.88 o
   0  -8  11       82.66       34.65     21.76 o
   1  -8  11      231.11      252.96     42.26 o
   2  -8  11      262.97      312.52     47.21 o
   3  -8  11      157.14      238.04     40.95 o
   4  -8  11       61.52       72.91     28.66 o
   5  -8  11       19.65       64.83     25.44 o
  -7  -7  11      118.91      136.70     43.67 o
  -6  -7  11        1.05       11.42     28.94 o
  -5  -7  11      676.81      666.50     61.02 o
  -4  -7  11       17.44       -3.35     15.69 o
  -3  -7  11      400.68      401.70     42.05 o
  -2  -7  11        4.56       21.55     20.56 o
  -1  -7  11      177.93      153.56     31.94 o
   0  -7  11     1638.10     1744.00     92.88 o
   1  -7  11        1.86       32.39     15.21 o
   2  -7  11      432.17      403.39     39.06 o
   3  -7  11       84.28      128.56     29.42 o
   4  -7  11     1486.97     1515.14     89.83 o
   5  -7  11      376.28      423.95     54.31 o
   6  -7  11      599.20      578.76     79.05 o
  -7  -6  11        1.17       10.61     30.79 o
  -6  -6  11      245.43      199.23     48.17 o
  -5  -6  11      285.02      253.07     40.94 o
  -4  -6  11      169.25      184.06     29.02 o
  -3  -6  11     2292.52     2132.25     87.36 o
  -2  -6  11     2121.91     2136.58     81.46 o
  -1  -6  11      211.02      261.28     30.31 o
   0  -6  11       36.79       36.33     15.54 o
   1  -6  11     2481.34     2392.20     82.60 o
   2  -6  11      880.59      884.98     51.61 o
   3  -6  11      197.22      184.96     26.19 o
   4  -6  11      828.17      828.02     64.61 o
   5  -6  11       75.92       95.67     29.76 o
   6  -6  11      131.58      161.55     46.44 o
   7  -6  11      157.34      226.24     53.89 o
  -8  -5  11        3.32       50.51     32.07 o
  -7  -5  11      291.65      359.97     68.45 o
  -6  -5  11      109.59      133.58     36.89 o
  -5  -5  11      337.72      287.28     39.00 o
  -4  -5  11     1392.80     1416.38     81.04 o
  -3  -5  11      452.88      475.94     40.15 o
  -2  -5  11       40.04       33.88     16.34 o
  -1  -5  11      579.17      615.24     48.72 o
   0  -5  11     1873.24     1961.51     71.31 o
   1  -5  11       94.23      115.25     13.70 o
   2  -5  11       93.66       87.56     13.16 o
   3  -5  11      328.46      371.58     28.29 o
   4  -5  11      183.69      196.13     27.16 o
   5  -5  11      457.67      557.58     53.60 o
   6  -5  11        6.62       59.34     27.77 o
   7  -5  11       60.64       15.07     26.15 o
   8  -5  11        1.98       -0.59     22.14 o
  -8  -4  11       93.19      127.40     47.10 o
  -7  -4  11        6.61       -2.56     24.56 o
  -6  -4  11      699.29      677.92     80.65 o
  -5  -4  11      588.87      518.31     68.05 o
  -4  -4  11     2000.57     2049.94     93.51 o
  -3  -4  11      338.57      310.39     30.19 o
  -2  -4  11     3575.46     3428.57     96.23 o
  -1  -4  11     1265.02     1375.38     60.93 o
   0  -4  11     4161.43     4370.75    117.62 o
   1  -4  11      126.50      126.76     14.59 o
   2  -4  11     9006.91     8495.95    107.63 o
   3  -4  11     2114.94     2028.84     54.26 o
   4  -4  11      523.68      480.51     30.17 o
   5  -4  11      281.78      368.17     43.04 o
   6  -4  11      126.53       58.23     22.67 o
   7  -4  11     1256.46     1354.13    107.55 o
   8  -4  11       10.17       -9.94     22.63 o
   9  -4  11        6.26       28.47     35.38 o
  -8  -3  11     1272.35     1207.82    115.39 o
  -7  -3  11      361.05      468.75     71.75 o
  -6  -3  11       45.36      124.92     47.53 o
  -5  -3  11      735.42      654.46     75.80 o
  -4  -3  11     2723.92     2451.93     97.07 o
  -3  -3  11      216.07      281.48     23.68 o
  -2  -3  11      120.51      152.20     16.40 o
  -1  -3  11      644.66      560.22     38.61 o
   0  -3  11      331.58      284.29     18.49 o
   1  -3  11      182.56      176.92     14.97 o
   2  -3  11       33.25       57.28     15.37 o
   3  -3  11     2280.87     2127.40     61.09 o
   4  -3  11       83.85       86.13     13.53 o
   5  -3  11      887.22      905.89     63.42 o
   6  -3  11      859.60      826.57     77.81 o
   7  -3  11      534.93      571.03     71.06 o
   8  -3  11       31.45       81.21     36.82 o
   9  -3  11      533.37      552.24     74.95 o
  10  -3  11       12.31        9.42     26.27 o
  -8  -2  11       35.18       88.52     38.61 o
  -7  -2  11      628.20      652.98     87.13 o
  -6  -2  11      131.35      149.40     47.68 o
  -5  -2  11      398.30      647.65     75.31 o
  -4  -2  11     1392.54     1329.10     67.39 o
  -3  -2  11      618.20      676.59     43.43 o
  -2  -2  11     1265.44     1439.87     58.20 o
  -1  -2  11       90.44      176.26     24.58 o
   0  -2  11      746.15      893.27     47.27 o
   1  -2  11     3972.04     3894.15     83.31 o
   2  -2  11     5401.58     5391.48     98.81 o
   3  -2  11     6644.83     6383.89    136.01 o
   4  -2  11      856.36      860.42     42.31 o
   5  -2  11      170.85      184.52     37.29 o
   6  -2  11      899.30      859.34     78.07 o
   7  -2  11      823.54      898.42     84.56 o
   8  -2  11       31.32       14.04     20.98 o
   9  -2  11       63.51      116.54     41.16 o
  10  -2  11      193.24      243.14     54.96 o
  -8  -1  11      208.73      215.20     55.16 o
  -7  -1  11        2.18       61.73     35.72 o
  -6  -1  11      188.52      344.19     64.47 o
  -5  -1  11       73.84      101.24     38.26 o
  -4  -1  11     1010.14     1210.20    100.24 o
  -3  -1  11     1308.44     1439.48     59.36 o
  -2  -1  11     1569.66     1625.02     59.43 o
  -1  -1  11      875.07      936.37     45.92 o
   0  -1  11     1124.05     1273.49     53.53 o
   1  -1  11      311.12      372.78     27.22 o
   2  -1  11      101.29      110.29     14.93 o
   3  -1  11     2264.89     2213.16     62.86 o
   4  -1  11       95.94      160.65     34.99 o
   5  -1  11        1.83        6.68      6.13 o
   6  -1  11        1.65        2.88     21.64 o
   7  -1  11     3057.23     2979.60    151.25 o
   8  -1  11      634.53      621.45     73.16 o
   9  -1  11      764.62      779.83     85.26 o
  10  -1  11       43.13       66.73     29.90 o
  11  -1  11        1.32       -8.85     21.19 o
  -8   0  11      123.70      153.66     47.02 o
  -7   0  11      736.71      650.63     87.55 o
  -6   0  11      898.91      858.61     91.76 o
  -5   0  11      292.84      510.41     79.45 o
  -4   0  11      165.28      111.18     30.81 o
  -3   0  11     3768.95     3752.89    168.19 o
  -2   0  11      492.39      472.43     39.09 o
  -1   0  11      115.13      248.48     20.32 o
   0   0  11      136.77      188.21     22.59 o
   1   0  11     8384.20     8186.98    119.91 o
   2   0  11     2136.30     2026.09     59.73 o
   3   0  11     8406.53     7905.89     87.37 o
   4   0  11     1058.78     1013.84     44.88 o
   5   0  11      167.72      179.67     16.17 o
  -6   0 -11      133.95      385.98     55.23 o
   7   0  11      796.93      872.51     65.68 o
   8   0  11       47.67       63.00     26.99 o
   9   0  11       75.20      111.02     33.00 o
  10   0  11       64.45       58.38     22.06 o
  11   0  11      190.22      147.98     35.19 o
  -8   1  11       69.19       50.41     37.59 o
  -7   1  11       85.82      126.40     45.88 o
  -6   1  11      257.69      247.64     56.76 o
  -5   1  11      820.26      746.31     84.95 o
  -4   1  11       25.19      112.16     37.61 o
  -3   1  11       66.63      127.31     41.07 o
  -2   1  11     2538.20     2562.00     94.15 o
  -1   1  11     3585.42     3543.39    112.44 o
   0   1  11     1398.86     1489.37     56.91 o
   1   1  11      282.23      286.32     23.21 o
   2   1  11      575.57      639.70     34.26 o
   3   1  11     2502.83     2592.55     96.11 o
   4   1  11      443.97      873.85     44.41 o
   5   1  11      146.48      132.02     11.45 o
   6   1  11     1862.81     1733.29     87.74 o
   7   1  11       46.20      156.49     34.77 o
  -8  -1 -11     2642.67     2270.97    136.59 o
   9   1  11       11.25       13.41     20.17 o
  10   1  11      313.51      410.56     44.88 o
  11   1  11       12.30       95.91     35.70 o
  -7   2  11       10.20      -10.34     35.95 o
  -6   2  11      795.01      707.91     84.41 o
  -5   2  11      182.93      160.88     43.04 o
  -4   2  11        3.10       15.85     27.41 o
  -3   2  11      565.32      491.28     64.24 o
  -2   2  11      460.32      398.59     40.12 o
  -1   2  11      690.83      637.03     37.50 o
   0   2  11     2132.07     2016.64     51.24 o
   1   2  11     2597.44     2658.06     65.49 o
   2   2  11     7926.99     8688.05    122.58 o
   3   2  11      324.37      554.96     52.07 o
   4   2  11      613.56      786.70     37.12 o
   5   2  11      352.45      463.96     40.95 o
   6   2  11      749.12      799.27     62.75 o
   7   2  11      219.18      299.19     41.62 o
   8   2  11      257.32      372.84     47.23 o
   9   2  11      302.16      290.11     36.32 o
  10   2  11      160.03      244.78     49.31 o
  11   2  11       59.73       68.41     34.19 o
  12   2  11      703.22      652.28     74.46 o
  -7   3  11      122.13      137.86     52.28 o
  -6   3  11       29.93       80.00     37.29 o
  -5   3  11       34.86       31.71     35.05 o
  -4   3  11       54.99       43.01     34.01 o
  -3   3  11     1686.59     1671.52    114.34 o
  -2   3  11        8.59       18.28     14.97 o
  -1   3  11     6754.06     6681.23    129.29 o
   0   3  11      423.67      456.97     33.65 o
   1   3  11      616.11      764.91     33.84 o
   2   3  11     2396.09     2320.62     59.53 o
   3   3  11     2379.94     2695.26    135.08 o
   4   3  11     5870.81     6755.80    166.34 o
   5   3  11      844.93      946.15     61.82 o
   6   3  11     1123.21     1033.54     48.50 o
   7   3  11     3098.62     2953.35    127.53 o
   8   3  11     2649.21     2634.79    126.42 o
   9   3  11     1903.91     1841.40    110.46 o
  10   3  11       17.46       42.91     22.29 o
  11   3  11       29.59       19.48     24.08 o
  12   3  11      128.08      135.85     39.54 o
  -6   4  11       50.98       75.41     38.08 o
  -5   4  11      100.43      172.69     46.34 o
  -4   4  11       34.83       18.95     29.38 o
  -3   4  11      174.32      197.82     33.97 o
  -2   4  11     1491.83     1372.76     75.40 o
  -1   4  11      666.45      692.00     71.84 o
   0   4  11     2528.75     2737.22    130.76 o
   1   4  11       14.14       36.05     17.32 o
   2   4  11     1132.72     1097.00     36.27 o
   3   4  11     2343.56     2360.42    102.08 o
   4   4  11     2998.33     3300.04     97.40 o
   5   4  11     1483.05     1617.42     68.08 o
   6   4  11     2065.33     2279.30     74.34 o
   7   4  11      175.01      156.68     27.16 o
   8   4  11      145.67       95.40     42.81 o
  -9  -4 -11       92.54       17.14     24.83 o
  10   4  11     1290.54     1255.74     96.97 o
  11   4  11      160.20      162.00     38.15 o
  12   4  11      412.23      340.72     53.58 o
  -6   5  11       25.68       30.04     29.39 o
  -5   5  11        4.02      -17.16     29.16 o
  -4   5  11      244.07      277.24     42.28 o
  -3   5  11      311.60      330.32     41.41 o
  -2   5  11     1779.00     1659.40     86.37 o
  -1   5  11     1451.85     1345.46     73.78 o
   0   5  11     2328.69     2334.20    126.88 o
   1   5  11      413.33      357.87     33.13 o
   2   5  11      814.25      808.80     41.07 o
   3   5  11       15.81       28.49     17.24 o
   4   5  11     5198.25     5287.19    128.43 o
   5   5  11      289.49      309.68     31.96 o
   6   5  11      326.00      269.53     28.66 o
   7   5  11     1189.77     1223.67     75.10 o
   8   5  11       83.46       91.18     36.90 o
   9   5  11      706.15      851.81     96.32 o
  10   5  11      259.96      252.59     47.33 o
  11   5  11      243.32      265.02     52.74 o
  12   5  11       18.88       46.33     29.82 o
  -5   6  11      167.54      131.67     29.60 o
  -4   6  11       13.53       24.33     18.99 o
  -3   6  11      977.05      909.01     60.51 o
  -2   6  11        2.96       21.84     16.78 o
  -1   6  11      289.16      267.25     30.98 o
   0   6  11      905.46      752.04     54.36 o
   1   6  11      211.23      245.85     29.19 o
   2   6  11        0.09        4.55     16.87 o
   3   6  11       46.83       50.64     17.27 o
   4   6  11     4125.33     3905.22    124.94 o
   5   6  11      600.87      654.03     50.59 o
   6   6  11     1107.41     1052.25     57.94 o
   7   6  11      153.45      165.17     30.97 o
   8   6  11      667.08      710.76     60.22 o
   9   6  11     1072.85     1283.08    116.43 o
  10   6  11      842.96      773.63     98.13 o
  11   6  11      350.02      322.47     54.04 o
  -4   7  11       71.93       80.72     24.19 o
  -3   7  11       38.64       66.19     22.16 o
  -2   7  11     2728.66     2772.76    102.51 o
  -1   7  11      123.27      134.43     24.41 o
   0   7  11      977.03      957.05     68.46 o
   1   7  11      224.12      169.25     28.49 o
   2   7  11     1002.90     1054.54     61.89 o
   3   7  11      214.44      270.37     37.58 o
   4   7  11     2080.40     2114.03     86.78 o
   5   7  11      199.92      197.28     27.51 o
   6   7  11      798.80      773.99     57.03 o
   7   7  11      129.50      174.61     35.51 o
   8   7  11      160.88      179.24     38.42 o
   9   7  11      185.86      178.26     51.39 o
  10   7  11       24.20       57.26     40.87 o
  11   7  11      176.80      170.98     54.85 o
  -3   8  11      366.24      330.78     62.67 o
  -2   8  11      133.43      177.78     35.77 o
  -1   8  11       14.84       54.21     24.16 o
   0   8  11      966.58     1033.90     93.73 o
   1   8  11        3.57        9.00     15.93 o
   2   8  11       13.89       17.68     18.97 o
   3   8  11      867.18      870.69     69.37 o
   4   8  11      623.79      633.71     49.93 o
   5   8  11     2971.37     2602.02     99.87 o
   6   8  11       16.27       30.45     17.37 o
   7   8  11      319.05      273.03     41.59 o
   8   8  11        0.01       23.15     24.72 o
   9   8  11     1624.98     1584.56    132.63 o
  10   8  11      141.51      202.81     57.13 o
  11   8  11     1006.99      989.60    112.99 o
  -2   9  11      363.05      386.32     66.08 o
  -1   9  11        9.99       57.02     34.01 o
   0   9  11      124.80      136.31     34.44 o
   1   9  11       19.09       17.92     16.65 o
   2   9  11     1070.35      979.22     65.82 o
   3   9  11     1175.30     1297.03     74.04 o
   4   9  11      347.39      312.00     47.66 o
   5   9  11      137.96      151.59     27.51 o
   6   9  11      156.23      147.19     28.31 o
   7   9  11      255.62      181.14     36.23 o
   8   9  11      254.84      209.47     39.92 o
   9   9  11        4.49      -39.85     33.08 o
  10   9  11      201.41      118.56     39.06 o
   0  10  11      489.20      464.03     78.71 o
   1  10  11       60.02       51.73     40.41 o
   2  10  11      442.87      399.21     55.96 o
   3  10  11      431.70      423.74     45.58 o
   4  10  11       32.83       27.98     21.55 o
   5  10  11      611.18      654.87     65.62 o
   6  10  11      152.31       99.79     28.96 o
   7  10  11       39.80       42.43     35.05 o
   8  10  11      344.16      321.41     59.24 o
   9  10  11      235.03      273.56     49.19 o
   2  11  11      103.92       61.50     25.39 o
   3  11  11      448.32      474.23     61.49 o
   4  11  11       23.25      -25.82     21.68 o
   5  11  11      158.41      180.86     40.37 o
   6  11  11      205.12      189.02     39.65 o
   7  11  11      606.70      550.99     82.15 o
  -4  -9  12      785.30      836.17     79.42 o
  -3  -9  12      108.42      133.01     37.22 o
  -2  -9  12        4.52       98.76     37.34 o
  -1  -9  12      298.10      431.27     59.57 o
   0  -9  12      540.41      548.13     61.62 o
  -1   9 -12      462.81      430.29     65.86 o
   2  -9  12      208.27      194.84     57.66 o
  -5  -8  12        4.81       31.04     30.42 o
  -4  -8  12       83.98       72.04     29.46 o
  -3  -8  12       72.94       63.12     29.77 o
  -2  -8  12     1047.72      942.43     76.59 o
  -1  -8  12       41.11       54.46     24.13 o
   0  -8  12       47.31       84.24     29.44 o
   1  -8  12      879.77      954.03     75.87 o
   2  -8  12      157.34      169.32     34.67 o
   3  -8  12     1061.06     1297.15    113.60 o
   4  -8  12       29.44       19.00     30.18 o
  -6  -7  12        1.95        4.05     29.29 o
  -5  -7  12      101.57       82.56     26.92 o
  -4  -7  12      325.45      373.07     41.53 o
  -3  -7  12      894.39      971.55     62.53 o
  -2  -7  12      496.43      491.73     52.61 o
  -1  -7  12      260.07      287.97     42.38 o
   0  -7  12      253.01      212.04     36.14 o
   1  -7  12     1688.11     1567.13     91.41 o
   2  -7  12      126.46      207.55     39.48 o
   3  -7  12       94.78      148.04     39.23 o
   4  -7  12        3.71        2.15     24.03 o
   5  -7  12      157.00      171.90     46.75 o
   6  -7  12        5.40       16.42     26.65 o
  -7  -6  12       66.97      152.92     49.30 o
  -6  -6  12      966.80     1021.96    103.60 o
  -5  -6  12       75.52       75.10     20.79 o
  -4  -6  12      666.59      621.13     50.71 o
  -3  -6  12       12.95       37.82     23.18 o
  -2  -6  12     2785.78     2726.40     94.60 o
  -1  -6  12      428.83      381.84     36.65 o
   0  -6  12      648.26      686.82     58.23 o
   1  -6  12       60.15       91.88     24.78 o
   2  -6  12     1023.25      978.83     68.50 o
   3  -6  12      826.48      793.95     61.55 o
   4  -6  12       53.95       19.73     19.73 o
   5  -6  12        4.68       -0.29     21.80 o
   6  -6  12      456.47      487.71     68.45 o
   7  -6  12      107.75       82.40     32.90 o
  -7  -5  12       40.28       19.80     30.13 o
  -6  -5  12       47.73       81.41     35.95 o
  -5  -5  12       66.47       69.64     34.49 o
  -4  -5  12      169.74      173.98     31.89 o
  -3  -5  12      185.67      226.23     36.63 o
  -2  -5  12      113.61      160.97     25.12 o
  -1  -5  12      222.58      134.45     31.21 o
   0  -5  12     1193.97     1060.43     54.78 o
   1  -5  12     1348.39     1303.94     51.39 o
   2  -5  12       47.86       44.69     14.44 o
   3  -5  12      145.66      178.53     20.69 o
   4  -5  12        2.36       -7.94     14.03 o
   5  -5  12      224.77      297.53     40.60 o
   6  -5  12      261.24      212.89     36.44 o
   7  -5  12      240.58      289.10     42.62 o
   8  -5  12       34.79       20.98     20.91 o
  -7  -4  12       74.12       89.02     45.84 o
  -6  -4  12       94.70      125.77     37.69 o
  -5  -4  12      130.49      113.01     30.83 o
  -4  -4  12      401.09      360.06     42.36 o
  -3  -4  12     2964.28     3011.05    121.29 o
  -2  -4  12      679.94      685.21     46.05 o
  -1  -4  12     2739.39     2593.50     86.77 o
   0  -4  12      950.65     1077.36     57.84 o
   1  -4  12      267.32      253.77     26.03 o
   2  -4  12     5095.45     5051.02     85.24 o
   3  -4  12      175.16      151.56     18.64 o
   4  -4  12        0.36       10.54     11.56 o
   5  -4  12       40.12       29.63     20.63 o
   6  -4  12     1572.79     1484.30     88.15 o
   7  -4  12     1049.55     1152.99     81.75 o
   8  -4  12        3.97       55.40     33.41 o
   9  -4  12      100.20       94.19     35.89 o
  -8  -3  12       66.97       41.04     32.39 o
  -7  -3  12      260.41      186.36     46.89 o
  -6  -3  12     1138.53      895.26     94.46 o
  -5  -3  12        6.47       61.78     32.35 o
  -4  -3  12       14.95       24.48     20.56 o
  -3  -3  12      649.44      633.63     56.11 o
  -2  -3  12        3.86       27.56     14.99 o
  -1  -3  12     3997.44     3802.48    101.65 o
   0  -3  12        7.76       36.36     15.59 o
   1  -3  12      151.20      214.44     24.82 o
   2  -3  12      274.96      281.97     26.92 o
   3  -3  12     1066.34     1147.84     46.69 o
   4  -3  12     4425.92     4250.38     89.76 o
   5  -3  12      734.94      781.42     47.92 o
   6  -3  12      724.71      749.59     75.39 o
   7  -3  12      291.17      260.59     52.16 o
   8  -3  12      364.15      453.70     68.31 o
   9  -3  12       44.96       75.43     36.29 o
  10  -3  12        1.17       61.95     40.62 o
  -8  -2  12       83.81      122.63     45.68 o
  -7  -2  12      429.49      553.50     82.14 o
  -6  -2  12       11.49       57.56     34.62 o
  -5  -2  12       68.34       95.42     33.12 o
  -4  -2  12       40.91       25.35     29.95 o
  -3  -2  12     2959.73     2595.56    140.20 o
  -2  -2  12      741.36      724.33     42.64 o
  -1  -2  12     2514.49     2585.15     81.71 o
   0  -2  12      327.48      568.60     41.95 o
   1  -2  12        2.42       21.57     13.12 o
   2  -2  12      324.49      427.28     30.91 o
   3  -2  12      270.02      223.99     26.74 o
   4  -2  12      469.31      429.04     28.58 o
   5  -2  12       88.66       68.05     29.37 o
   6  -2  12      683.68      593.46     66.78 o
   7  -2  12      755.17      632.15     73.19 o
   8  -2  12      196.05      111.68     30.57 o
   9  -2  12        9.02        5.02     28.27 o
  10  -2  12      649.68      636.89     83.37 o
  -8  -1  12       11.21       29.11     31.34 o
  -7  -1  12        7.49      110.56     43.85 o
  -6  -1  12     1074.51     1061.30    104.25 o
  -5  -1  12      699.50      657.84     79.72 o
  -4  -1  12      665.70      685.90     79.77 o
  -3  -1  12      120.47      249.56     49.32 o
  -2  -1  12      513.32      578.03     37.77 o
  -1  -1  12     2230.14     1950.77     69.47 o
   0  -1  12      937.97     1115.49     52.49 o
   1  -1  12       90.59      307.50     28.70 o
   2  -1  12     3818.87     3639.88     84.74 o
   3  -1  12       33.84       46.54     13.07 o
   4  -1  12     5255.24     4886.79    136.15 o
   5  -1  12      276.94      247.28     46.97 o
   6  -1  12     1070.46     1020.89     85.48 o
   7  -1  12      126.46       62.79     28.66 o
   8  -1  12      108.94      110.82     29.60 o
   9  -1  12      419.54      460.53     68.87 o
  10  -1  12       80.64       73.27     38.26 o
  11  -1  12        5.88       58.74     37.89 o
  -7   0  12      133.71      175.67     52.35 o
  -6   0  12       69.68      236.73     54.36 o
  -5   0  12       23.62      133.11     45.57 o
  -4   0  12      547.07      737.33     85.13 o
  -3   0  12      513.51      610.55     72.85 o
  -2   0  12     3722.55     3604.59    108.41 o
  -1   0  12      954.95     1098.93     52.14 o
   0   0  12     1321.89     1484.98     59.61 o
   1   0  12     1334.77     1256.21     50.08 o
   2   0  12      368.36      370.21     27.63 o
   3   0  12      448.14      721.77     25.23 o
   4   0  12      565.85      800.50     42.46 o
  -5   0 -12       44.98      867.28     75.60 o
   6   0  12      332.65      354.64     41.44 o
   7   0  12      869.40      901.60     70.16 o
   8   0  12        8.07       57.54     26.50 o
   9   0  12     1787.37     1711.12    103.82 o
  10   0  12       46.36       51.11     30.86 o
  11   0  12      357.77      464.21     74.02 o
  -7   1  12      331.77      326.26     66.28 o
  -6   1  12        6.72       53.22     33.88 o
  -5   1  12     2633.17     2421.97    153.99 o
  -4   1  12      154.37      140.25     39.71 o
  -3   1  12     2742.27     2971.21    157.87 o
  -2   1  12      514.49      533.80     45.56 o
  -1   1  12      229.77      268.03     35.88 o
   0   1  12     1994.35     1931.27     52.95 o
   1   1  12      465.29      515.58     32.38 o
   2   1  12      927.01      945.11     43.45 o
   3   1  12     4354.22     4168.76    102.01 o
   4   1  12      532.90      603.14     38.24 o
   5   1  12     3344.97     3283.92     86.57 o
   6   1  12      271.74      407.86     46.36 o
   7   1  12        7.05        4.37     15.69 o
   8   1  12       69.00      218.21     43.98 o
   9   1  12      407.28      388.65     51.82 o
  10   1  12       23.98       26.92     24.40 o
  11   1  12      159.28      247.65     47.87 o
  -7   2  12        0.83       54.04     34.72 o
  -6   2  12       38.95       42.27     26.79 o
  -5   2  12       75.79      105.55     41.67 o
  -4   2  12     1063.97     1130.22    105.06 o
  -3   2  12       33.13       76.88     34.62 o
  -2   2  12     1094.34     1301.43     76.14 o
  -1   2  12     1153.92     1246.29     56.15 o
   0   2  12     4571.25     4587.08     78.27 o
   1   2  12     1388.92     1373.99     54.14 o
   2   2  12     4723.40     4715.83     94.05 o
   3   2  12      442.04      450.13     45.24 o
   4   2  12       46.97       94.47     24.70 o
   5   2  12      483.93      465.90     39.70 o
   6   2  12      752.13      678.75     58.88 o
   7   2  12      902.16      965.65     73.92 o
   8   2  12      761.58      745.51     68.72 o
   9   2  12      841.52      696.29     68.28 o
  10   2  12     2005.70     1913.13    115.81 o
  11   2  12       74.72       84.36     32.80 o
  -6   3  12      766.77      702.41     90.23 o
  -5   3  12      293.16      279.84     55.48 o
  -4   3  12      545.64      571.94     74.82 o
  -3   3  12      624.01      678.67     81.69 o
  -2   3  12      513.38      531.38     51.07 o
  -1   3  12     1211.49     1215.93     56.97 o
   0   3  12      650.31      718.67     42.24 o
   1   3  12      236.94      263.42     21.65 o
   2   3  12       45.57       64.12     13.67 o
   3   3  12     2472.85     2450.36    106.66 o
   4   3  12      521.28      596.98     53.98 o
   5   3  12      459.54      535.70     48.34 o
   6   3  12     1940.39     1937.23    126.85 o
   7   3  12     2751.01     2806.05    127.65 o
   8   3  12      375.61      355.41     49.87 o
   9   3  12      266.41      287.29     45.97 o
  10   3  12      446.27      413.90     57.09 o
  11   3  12      185.37      179.65     43.91 o
  12   3  12      155.90      188.37     44.26 o
  -6   4  12       19.60        8.09     24.12 o
  -5   4  12      105.71       82.20     29.75 o
  -4   4  12      844.43      928.84     95.36 o
  -3   4  12      151.54      115.15     27.96 o
  -2   4  12       29.72       57.24     19.67 o
  -1   4  12        3.23       51.63     26.41 o
   0   4  12    13643.92    13973.50    259.22 o
   1   4  12     1023.91     1077.65     73.12 o
   2   4  12     2920.05     2704.62     56.64 o
   3   4  12     1501.25     1642.38     89.74 o
   4   4  12     1176.41     1291.10     79.00 o
   5   4  12     1985.17     2045.92     98.96 o
   6   4  12     1834.35     1860.97     88.50 o
   7   4  12     2546.23     2585.44    154.25 o
   8   4  12      663.04      736.99     87.18 o
   9   4  12      117.28      191.24     40.84 o
  10   4  12     1169.72     1190.24     96.25 o
  11   4  12       77.47      125.95     37.04 o
  12   4  12      137.96      120.43     33.43 o
  -5   5  12        0.55       23.44     30.33 o
  -4   5  12      561.35      592.77     60.62 o
  -3   5  12      242.65      146.27     32.52 o
  -2   5  12       98.01       96.08     26.27 o
  -1   5  12     1531.39     1520.15     81.07 o
   0   5  12      100.56      146.38     38.13 o
   1   5  12        0.83      -12.41     27.95 o
   2   5  12      152.34      146.76     35.42 o
   3   5  12       88.02      141.65     30.85 o
   4   5  12      106.69      112.54     24.04 o
   5   5  12     1130.26     1280.43     67.23 o
   6   5  12        8.61       44.48     16.68 o
   7   5  12     2484.15     2476.79    107.37 o
   8   5  12      222.82      240.54     59.83 o
   9   5  12      326.66      326.17     62.35 o
  10   5  12       23.83       32.96     26.76 o
  11   5  12      584.57      577.54     72.11 o
  -4   6  12       53.52       12.91     19.92 o
  -3   6  12       48.19       29.32     17.09 o
  -2   6  12       73.44       35.12     19.44 o
  -1   6  12     1015.94     1033.17     59.11 o
   0   6  12      219.83      195.26     31.16 o
   1   6  12     3770.71     3889.48    167.27 o
   2   6  12      109.81      175.26     40.34 o
   3   6  12      102.83       68.97     21.65 o
   4   6  12      146.03      142.03     26.24 o
   5   6  12     1653.90     1703.14     78.21 o
   6   6  12       17.91       13.46     17.56 o
   7   6  12      391.46      443.59     47.82 o
   8   6  12       17.88       56.81     34.87 o
   9   6  12      455.34      468.80     72.63 o
  10   6  12        0.92       -1.66     26.27 o
  11   6  12      108.60      145.72     39.93 o
  -4   7  12        7.96       24.92     17.23 o
  -3   7  12       13.97       27.72     18.50 o
  -2   7  12     1011.43      893.51     72.47 o
  -1   7  12     1104.46     1203.56     78.99 o
   0   7  12      232.90      202.26     46.35 o
   1   7  12       26.98       44.93     22.75 o
   2   7  12      353.84      363.30     46.38 o
   3   7  12      736.36      671.90     70.57 o
   4   7  12      770.47      694.45     57.67 o
   5   7  12      200.16      262.02     35.70 o
   6   7  12     1354.83     1253.25     69.51 o
   7   7  12       13.23       16.40     17.16 o
   8   7  12      527.96      569.06     57.80 o
   9   7  12        0.24       -4.37     38.71 o
  10   7  12      484.38      508.58     81.48 o
  11   7  12       20.14       99.29     45.89 o
  -3   8  12       23.55       92.31     38.56 o
  -2   8  12      294.29      322.16     46.50 o
  -1   8  12      631.71      684.70     63.14 o
   0   8  12      203.07      214.02     47.04 o
   1   8  12      633.23      649.04     52.80 o
   2   8  12      169.30      166.93     29.90 o
   3   8  12        2.87       16.93     15.96 o
   4   8  12     1025.35     1060.10     77.98 o
   5   8  12      216.43      221.34     29.77 o
   6   8  12     1421.23     1472.58     83.99 o
   7   8  12        0.50       93.28     34.39 o
   8   8  12        1.19       53.16     26.21 o
   9   8  12      156.84      122.81     47.55 o
  10   8  12       35.50       27.10     32.98 o
  -1   9  12      574.97      524.59     79.22 o
   0   9  12        0.03       89.58     35.63 o
   1   9  12      120.82      172.64     37.97 o
   2   9  12       47.17       31.63     24.72 o
   3   9  12     2436.48     2209.92     99.76 o
   4   9  12        9.55       60.48     28.28 o
   5   9  12      457.40      370.61     40.29 o
   6   9  12     1304.01     1192.17     72.95 o
   7   9  12       11.13       14.20     25.31 o
   8   9  12      237.60      203.05     42.25 o
   9   9  12       21.68       23.80     38.04 o
  10   9  12      203.25      269.91     59.86 o
   0  10  12      100.41      122.29     41.72 o
   1  10  12       22.36       28.72     27.68 o
   2  10  12        4.32      -15.93     17.33 o
   3  10  12       19.89       26.30     19.01 o
   4  10  12     1215.65     1139.25     89.02 o
   5  10  12        5.40      -30.47     31.51 o
   6  10  12      917.12      837.85     74.46 o
   7  10  12        4.33      -14.86     21.49 o
   8  10  12      293.27      251.54     55.96 o
   3  11  12      516.91      547.48     65.94 o
   4  11  12      142.04      180.28     39.61 o
   5  11  12      151.67      105.38     31.84 o
   6  11  12       33.63       48.54     35.97 o
  -2  -9  13       40.01       88.81     31.70 o
  -1  -9  13      218.11      278.84     47.10 o
   0   9 -13       97.24       34.33     22.99 o
   1  -9  13       38.09      157.18     40.52 o
  -4  -8  13       99.96       66.98     26.12 o
  -3  -8  13      585.30      680.58     70.77 o
  -2  -8  13      909.38      955.35     80.09 o
  -1  -8  13      139.43      209.26     41.72 o
   0  -8  13      248.56      225.21     41.15 o
   1  -8  13      384.03      381.70     50.31 o
   2  -8  13     1144.72     1267.74    112.93 o
   3  -8  13       32.51      125.52     42.29 o
   4  -8  13       47.95       76.77     39.06 o
  -5  -7  13      377.31      268.19     53.42 o
  -4  -7  13       22.84       25.34     23.05 o
  -3  -7  13      214.73      165.95     35.07 o
  -2  -7  13       20.87       -2.82     20.27 o
  -1  -7  13      613.77      590.01     59.46 o
   0  -7  13      505.46      478.74     54.64 o
   1  -7  13       54.12       59.50     26.68 o
   2  -7  13      270.63      290.08     42.36 o
   3  -7  13       28.61       11.27     24.39 o
   4  -7  13      825.99      878.90     92.28 o
   5  -7  13       38.67       -3.83     24.89 o
  -6  -6  13       35.13       37.82     34.26 o
  -5  -6  13      382.46      366.39     62.71 o
  -4  -6  13       20.10       56.21     19.62 o
  -3  -6  13       39.67       91.08     28.42 o
  -2  -6  13      761.03      860.04     56.20 o
  -1  -6  13       47.99       62.18     19.67 o
   0  -6  13       99.37       71.90     22.31 o
   1  -6  13       16.17       19.47     16.04 o
   2  -6  13     1622.21     1524.11     87.89 o
   3  -6  13      423.18      492.58     65.05 o
   4  -6  13        0.85       -0.80     26.80 o
   5  -6  13      137.05      179.86     46.57 o
   6  -6  13      451.17      414.52     70.02 o
   7  -6  13       41.72       40.56     31.58 o
  -6  -5  13      185.02      104.12     38.66 o
  -5  -5  13     1835.35     1803.24    133.10 o
  -4  -5  13      432.15      368.84     44.41 o
  -3  -5  13      482.48      555.86     58.34 o
  -2  -5  13      128.71      131.21     24.09 o
  -1  -5  13      329.89      303.46     35.14 o
   0  -5  13     2228.38     2138.18     80.71 o
   1  -5  13      250.71      260.86     29.53 o
   2  -5  13        1.49        8.53     14.68 o
   3  -5  13      214.75      196.94     26.88 o
   4  -5  13      157.58      171.52     31.87 o
   5  -5  13      248.94      314.88     45.08 o
   6  -5  13       17.02        7.82     18.47 o
   7  -5  13      190.91      160.87     47.86 o
   8  -5  13      164.28      155.12     47.20 o
  -7  -4  13       55.00       54.47     32.20 o
  -6  -4  13      106.89       97.79     39.69 o
  -5  -4  13      255.82      293.62     55.31 o
  -4  -4  13        2.74       63.89     28.78 o
  -3  -4  13      280.52      317.48     46.20 o
  -2  -4  13      141.41      107.11     19.30 o
  -1  -4  13       70.20       63.10     20.07 o
   0  -4  13     1272.21     1212.74     61.02 o
   1  -4  13     2993.45     2805.48     86.39 o
   2  -4  13       22.86       36.40     12.85 o
   3  -4  13      184.69      182.06     20.95 o
   4  -4  13      555.44      654.29     55.19 o
   5  -4  13      734.18      703.08     60.68 o
   6  -4  13      775.92      810.72     66.86 o
   7  -4  13      163.60      193.67     39.83 o
   8  -4  13        9.61       22.45     28.17 o
   9  -4  13      161.75      133.23     43.51 o
  -7  -3  13      188.75      144.31     48.16 o
  -6  -3  13     1213.84     1275.86    114.85 o
  -5  -3  13        2.68       27.14     27.40 o
  -4  -3  13      440.88      402.12     60.85 o
  -3  -3  13      136.03      210.70     38.61 o
  -2  -3  13     1667.69     1662.43     69.44 o
  -1  -3  13     2307.40     2189.68     80.25 o
   0  -3  13     3812.69     3566.65    101.35 o
   1  -3  13     1252.49     1244.49     52.74 o
   2  -3  13       51.44       44.87     13.90 o
   3  -3  13     1703.98     1651.48     59.04 o
   4  -3  13      365.79      307.34     32.49 o
   5  -3  13     2042.17     2101.87     80.34 o
   6  -3  13        0.71       -5.16     18.41 o
   7  -3  13       78.55       96.91     41.98 o
   8  -3  13      246.84      222.91     49.44 o
   9  -3  13        0.09      -30.21     25.83 o
  -7  -2  13        4.31       49.18     39.90 o
  -6  -2  13      548.22      515.59     77.85 o
  -5  -2  13      149.80      208.02     46.35 o
  -4  -2  13       68.41       33.51     29.68 o
  -3  -2  13      816.25      701.23     77.75 o
  -2  -2  13      267.61      320.93     30.78 o
  -1  -2  13      985.62     1174.69     58.10 o
   0  -2  13     3743.93     3590.48     98.93 o
   1  -2  13     4284.04     4117.26     94.41 o
   2  -2  13      152.63      156.92     20.48 o
   3  -2  13      118.52      119.18     26.81 o
   4  -2  13      407.81      383.40     33.57 o
   5  -2  13     7463.15     7339.98    217.06 o
   6  -2  13        1.20       14.15     24.31 o
   7  -2  13     1164.83     1147.39     98.20 o
   8  -2  13       66.71       71.09     29.31 o
   9  -2  13       29.34       16.40     22.30 o
  10  -2  13      201.86      194.03     51.71 o
  -7  -1  13       89.34      102.48     45.71 o
  -6  -1  13      230.50      291.48     59.58 o
  -5  -1  13      448.22      530.34     79.11 o
  -4  -1  13      125.56      172.87     44.58 o
  -3  -1  13      302.04      451.89     67.26 o
  -2  -1  13      811.84      771.77     49.27 o
  -1  -1  13     4108.26     3801.77    118.16 o
   0  -1  13      582.78      646.36     42.24 o
   1  -1  13     1046.37      915.04     44.77 o
   2  -1  13     1009.10     1182.44     51.47 o
   3  -1  13      211.32      223.33     23.60 o
   4  -1  13        0.75       37.69     18.25 o
   5  -1  13      580.92      526.20     62.69 o
   6  -1  13        5.56       56.45     27.38 o
   7  -1  13      107.20      115.33     36.72 o
   8  -1  13      316.63      240.28     50.10 o
   9  -1  13      137.03       71.07     33.80 o
  10  -1  13        8.71       66.46     28.80 o
  -7   0  13       16.57       18.63     33.44 o
  -6   0  13        3.32      115.94     45.34 o
  -5   0  13      156.32      194.46     51.17 o
  -4   0  13      882.86      852.17     93.77 o
  -3   0  13      187.04      140.93     40.77 o
  -2   0  13     1451.42     1434.66     71.48 o
  -1   0  13      387.74      452.77     35.24 o
   0   0  13       13.23        9.24     11.05 o
   1   0  13     2356.03     2449.46     71.81 o
   2   0  13      910.45      751.59     41.03 o
   3   0  13      101.26      247.93     24.94 o
   4   0  13     1587.37     1547.39     52.03 o
   5   0  13     4839.00     4415.68    125.45 o
   6   0  13     3936.31     3865.78    128.23 o
   7   0  13      364.14      399.56     47.34 o
   8   0  13       87.94      103.71     33.01 o
   9   0  13        8.90       66.45     37.48 o
  10   0  13      290.87      328.97     62.07 o
  11   0  13        3.82       -0.10     27.71 o
  -7   1  13       31.58       58.50     32.56 o
  -6   1  13        2.35      -44.48     31.55 o
  -5   1  13        2.82       17.98     34.41 o
  -4   1  13        2.10       59.60     39.42 o
  -3   1  13        2.75        2.55     25.61 o
  -2   1  13        4.97       24.76     16.51 o
  -1   1  13     1893.07     1852.87     86.31 o
   0   1  13      806.31      889.45     48.55 o
   1   1  13      194.16      298.77     29.51 o
   2   1  13      931.02     1052.83     48.00 o
   3   1  13     1700.18     1730.47     50.92 o
   4   1  13      138.41      251.83     26.26 o
   5   1  13       96.55      191.77     23.52 o
   6   1  13      129.92      178.58     30.22 o
   7   1  13       20.03      156.07     34.91 o
   8   1  13       72.20      198.16     39.80 o
   9   1  13       44.59      113.14     35.81 o
  10   1  13      896.29      821.26     76.90 o
  11   1  13      103.31       72.74     30.32 o
  -6   2  13       22.68       -5.95     38.01 o
  -5   2  13       29.42       61.08     32.65 o
  -4   2  13     1468.55     1338.43    114.57 o
  -3   2  13     1126.02     1129.49    102.73 o
  -2   2  13      409.92      428.77     61.33 o
  -1   2  13      144.70      329.35     51.53 o
   0   2  13     1109.60     1325.17     44.54 o
   1   2  13     1419.51     1517.33     44.24 o
   2   2  13      629.93      642.87     38.13 o
   3   2  13      701.68      623.28     37.48 o
   4   2  13     4786.61     4353.07    138.90 o
   5   2  13      153.68      136.44     25.59 o
   6   2  13     3876.88     3874.11    139.74 o
   7   2  13     1199.87     1309.81     86.64 o
   8   2  13      653.66      701.18     68.25 o
  -9  -2 -13       31.07        7.11     38.80 o
  10   2  13      208.13      228.22     46.57 o
  11   2  13       97.51       83.79     29.02 o
  -6   3  13        0.93       14.09     30.51 o
  -5   3  13        5.06       25.60     26.47 o
  -4   3  13       21.87       26.96     30.13 o
  -3   3  13      116.13      115.50     43.11 o
  -2   3  13        0.80       46.57     35.01 o
  -1   3  13      125.00      140.95     22.03 o
   0   3  13      117.12      128.93     23.71 o
   1   3  13     1578.39     1750.28     93.93 o
   2   3  13     1916.26     1906.86     59.74 o
   3   3  13     3195.60     3380.92     93.44 o
   4   3  13      229.67      231.86     35.06 o
   5   3  13       22.88      517.96     53.46 o
   6   3  13     2429.21     2564.13    151.61 o
   7   3  13      217.79      541.64     61.78 o
   8   3  13     1093.86     1392.13     95.47 o
   9   3  13      221.85      238.79     44.49 o
  10   3  13       25.45        8.59     24.56 o
  11   3  13     1483.67     1458.76    107.86 o
  -5   4  13      878.91      803.01     96.26 o
  -4   4  13      223.87      198.94     48.81 o
  -3   4  13     2131.50     2211.39    146.44 o
  -2   4  13      608.20      610.47     53.15 o
  -1   4  13     1368.10     1369.01     85.34 o
   0   4  13      143.67      171.07     34.46 o
   1   4  13     3047.74     3254.49    129.70 o
   2   4  13      872.89      854.94     68.80 o
   3   4  13      123.50      168.54     21.33 o
   4   4  13      540.42      641.57     58.79 o
   5   4  13     1989.65     1910.45     98.50 o
   6   4  13      796.72      959.17     99.33 o
   7   4  13     1167.82     1081.61    105.02 o
   8   4  13       86.77       86.59     40.58 o
   9   4  13       35.88       69.29     36.04 o
  10   4  13      321.24      343.80     52.23 o
  11   4  13      182.17      185.20     41.52 o
  -5   5  13       99.08      137.10     47.30 o
  -4   5  13       14.42       26.52     40.59 o
  -3   5  13       62.59       38.46     35.72 o
  -2   5  13       72.97      112.76     27.79 o
  -1   5  13      376.21      330.22     41.11 o
   0   5  13      475.15      395.37     42.10 o
   1   5  13       47.96       14.49     23.48 o
   2   5  13     2407.66     2372.37    113.40 o
   3   5  13      559.53      518.75     54.55 o
   4   5  13     1591.39     1539.17     93.62 o
   5   5  13      398.83      399.08     46.35 o
   6   5  13     1011.78     1005.47     71.83 o
   7   5  13       41.83        8.32     14.63 o
   8   5  13     2530.56     2646.16    166.97 o
   9   5  13      196.89      278.66     59.99 o
  10   5  13     1324.39     1243.86    102.28 o
  11   5  13      124.44       59.01     28.05 o
  -4   6  13      136.64       75.07     27.43 o
  -3   6  13       92.53      107.86     28.92 o
  -2   6  13      195.22      170.91     27.52 o
  -1   6  13       43.20       61.88     24.33 o
   0   6  13       73.15       91.15     26.15 o
   1   6  13     1046.50      997.36     91.23 o
   2   6  13      670.34      754.87     77.37 o
   3   6  13      238.38      318.55     51.77 o
   4   6  13       10.19       -9.97     16.75 o
   5   6  13      206.93      233.24     32.52 o
   6   6  13      425.97      451.94     51.30 o
   7   6  13      535.91      489.06     52.37 o
   8   6  13     1111.67     1280.74    122.05 o
   9   6  13      299.29      275.16     64.28 o
  10   6  13        1.95       84.09     46.93 o
  11   6  13       29.71       29.36     29.83 o
  -3   7  13       54.58       59.68     28.40 o
  -2   7  13       40.38       31.24     19.61 o
  -1   7  13      447.35      455.85     50.46 o
   0   7  13      243.86      253.01     38.47 o
   1   7  13     1093.99     1140.35    100.36 o
   2   7  13     1908.54     1882.84    123.81 o
   3   7  13      994.86      898.25     68.91 o
   4   7  13        8.75       19.12     20.97 o
   5   7  13       17.39       28.77     16.81 o
   6   7  13      805.89      857.59     71.65 o
   7   7  13     1564.63     1703.56    100.88 o
   8   7  13      134.27      189.05     58.09 o
   9   7  13      481.92      509.59     81.35 o
  10   7  13       66.46      172.93     55.92 o
  11   7  13       30.55       40.12     38.12 o
  -2   8  13      113.18       91.50     27.21 o
  -1   8  13        5.64        9.61     19.62 o
   0   8  13      610.11      552.41     56.74 o
   1   8  13       13.80      -25.23     28.03 o
   2   8  13      169.89      153.27     32.99 o
   3   8  13      157.20      131.73     29.36 o
   4   8  13       23.01       69.78     29.22 o
   5   8  13        1.60        3.02     22.22 o
   6   8  13       38.32       39.77     19.20 o
   7   8  13     1004.44      904.83     77.33 o
   8   8  13      128.74       94.21     32.54 o
   9   8  13     1055.94      953.48    108.87 o
  10   8  13       48.92       -6.65     27.17 o
  -1   9  13      175.27      177.98     48.99 o
   0   9  13        1.04       -2.45     19.21 o
   1   9  13      852.28      990.26     98.19 o
   2   9  13      480.27      482.10     49.70 o
   3   9  13     1104.22     1006.03     69.72 o
   4   9  13       16.26       30.42     24.58 o
   5   9  13      348.03      355.29     49.64 o
   6   9  13      162.64       59.99     30.79 o
   7   9  13     1399.51     1454.02     99.05 o
   8   9  13       90.84       65.25     29.23 o
   9   9  13      147.07      286.37     65.97 o
  -1 -10 -13      324.60      314.71     96.73 o
   2  10  13       39.36       73.26     31.84 o
   3  10  13      191.06      187.97     34.18 o
   4  10  13      251.09      257.76     39.78 o
   5  10  13      373.85      284.49     46.10 o
   6  10  13     1173.89     1089.38     86.19 o
   7  10  13      255.90      228.88     40.06 o
   8  10  13      340.08      374.39     56.16 o
  -3  -8  14        7.46       23.57     24.02 o
  -2  -8  14      331.54      310.50     47.22 o
   1   8 -14      404.14      314.22     55.51 o
   0  -8  14      297.57      417.86     55.61 o
   1  -8  14       30.08       26.77     22.89 o
   2  -8  14      236.06      236.60     51.74 o
   3  -8  14       47.25       63.52     40.29 o
  -4  -7  14      582.57      561.95     54.17 o
  -3  -7  14       21.39       65.87     29.26 o
  -2  -7  14       10.85       32.54     35.33 o
  -1  -7  14      885.73      763.59     68.05 o
   0  -7  14       32.02       47.02     28.82 o
   1  -7  14      356.04      326.44     45.13 o
   2  -7  14        7.65       38.65     29.59 o
   3  -7  14      280.67      327.44     56.43 o
   4  -7  14        2.64        4.77     29.25 o
   5  -7  14      218.00      191.95     49.09 o
  -5  -6  14      201.61      220.64     50.73 o
  -4  -6  14      319.50      323.58     45.69 o
  -3  -6  14      395.23      327.13     43.77 o
  -2  -6  14      237.02      350.70     46.95 o
  -1  -6  14       72.10       77.03     25.54 o
   0  -6  14      255.55      328.59     45.68 o
   1  -6  14     1775.96     1505.18     88.74 o
   2  -6  14      496.19      501.38     52.30 o
   3  -6  14      370.10      360.68     57.93 o
   4  -6  14      176.21      192.67     44.58 o
   5  -6  14      245.11      292.81     59.19 o
   6  -6  14      521.81      446.04     73.15 o
  -6  -5  14      209.78      168.45     54.86 o
  -5  -5  14      207.79      220.46     50.68 o
  -4  -5  14     1904.24     1793.01    132.82 o
  -3  -5  14      184.48      206.89     37.41 o
  -2  -5  14        4.79       42.86     22.15 o
  -1  -5  14      494.72      573.51     50.91 o
   0  -5  14       56.86       79.78     22.92 o
   1  -5  14       31.15       26.19     13.81 o
   2  -5  14       14.70       23.83     18.85 o
   3  -5  14      140.41      192.30     40.35 o
   4  -5  14      280.52      298.54     52.81 o
   5  -5  14       46.83       82.61     39.49 o
   6  -5  14      138.44       96.83     39.95 o
   7  -5  14       79.88       89.87     37.25 o
  -6  -4  14       18.69       39.73     35.45 o
  -5  -4  14      323.65      243.07     56.17 o
  -4  -4  14      612.64      557.41     76.16 o
  -3  -4  14     1092.65     1099.57     80.62 o
  -2  -4  14      200.06      223.78     37.35 o
  -1  -4  14        0.24       23.10     16.02 o
   0  -4  14       99.32       91.77     20.15 o
   1  -4  14     4563.03     4498.90    134.10 o
   2  -4  14       14.57       37.78     14.02 o
   3  -4  14     1997.10     1945.76     66.41 o
   4  -4  14       35.12       27.52     20.90 o
   5  -4  14      530.89      479.05     50.96 o
   6  -4  14      302.13      325.47     46.07 o
   7  -4  14       17.22        9.92     21.05 o
   8  -4  14       17.97       37.41     24.75 o
  -6  -3  14       44.49       86.90     38.13 o
  -5  -3  14      953.23     1000.89    103.37 o
  -4  -3  14       88.46      117.84     40.94 o
  -3  -3  14       51.37      111.29     38.84 o
  -2  -3  14      161.13      256.23     47.23 o
  -1  -3  14      707.70      669.49     46.36 o
   0  -3  14     1275.69     1347.95     65.72 o
   1  -3  14        3.89       12.75     10.77 o
   2  -3  14       29.16       35.89     13.49 o
   3  -3  14     1615.47     1524.19     67.12 o
   4  -3  14     1423.58     1276.46     63.36 o
   5  -3  14       50.39       52.80     15.65 o
   6  -3  14      673.05      638.65     59.82 o
   7  -3  14      188.46      196.62     35.25 o
   8  -3  14      296.16      381.82     66.15 o
   9  -3  14       64.39       10.44     28.36 o
  -6  -2  14      277.01      241.82     52.78 o
  -5  -2  14      736.79      647.59     84.14 o
  -4  -2  14       86.14       49.02     26.12 o
  -3  -2  14     3043.49     2790.93    158.85 o
  -2  -2  14       50.98       55.50     21.94 o
  -1  -2  14        5.95      250.66     32.85 o
   0  -2  14     2197.85     2051.50     78.48 o
   1  -2  14     4315.42     4122.50     97.70 o
   2  -2  14     5077.77     4651.75    104.19 o
   3  -2  14      403.97      443.49     37.32 o
   4  -2  14      653.51      598.84     43.93 o
   5  -2  14       19.91       -0.82     16.50 o
   6  -2  14       20.33      -11.77     23.68 o
   7  -2  14        9.52        4.75     23.95 o
   8  -2  14       19.19       35.64     23.85 o
   9  -2  14       54.04       94.30     30.84 o
  10  -2  14      112.33      103.66     41.66 o
  -6  -1  14        1.59        9.53     31.73 o
  -5  -1  14      821.87      829.21     98.07 o
  -4  -1  14      403.20      323.91     59.82 o
  -3  -1  14      378.56      421.00     64.86 o
  -2  -1  14      253.30      288.41     44.97 o
  -1  -1  14     1477.40     1461.36     64.77 o
   0  -1  14       75.91      146.38     23.76 o
   1  -1  14       87.59      247.98     30.72 o
   2  -1  14      572.31      613.06     39.00 o
   3  -1  14      323.45      305.31     28.53 o
   4  -1  14     1525.12     1452.71     67.13 o
   5  -1  14        5.13       40.19     23.27 o
   6  -1  14     1258.68     1165.51     98.20 o
   7  -1  14      384.61      442.17     66.27 o
   8  -1  14     1169.56     1021.90    100.23 o
   9  -1  14      665.43      742.35     87.87 o
  10  -1  14      182.89      154.53     48.44 o
  -6   0  14      215.31      164.36     51.69 o
  -5   0  14        1.26      100.13     48.92 o
  -4   0  14      237.40      366.67     69.67 o
  -3   0  14      758.78      734.68     82.74 o
  -2   0  14       95.39      143.38     37.55 o
  -1   0  14      176.24      237.78     28.41 o
   0   0  14     2154.08     2137.79     77.61 o
   1   0  14      167.71      227.26     26.53 o
   2   0  14     4195.67     4017.13     96.18 o
   3   0  14     1324.62     1646.86     62.93 o
   4   0  14        8.09      134.45     20.89 o
   5   0  14       28.02       48.17     26.41 o
   6   0  14       96.47      186.25     34.29 o
   7   0  14       42.34       32.83     20.81 o
   8   0  14       30.64       -1.78     33.20 o
   9   0  14       13.94       55.60     34.76 o
  10   0  14        4.14       80.39     44.09 o
  -6   1  14       54.65      117.15     51.92 o
  -5   1  14       57.68      149.61     50.48 o
  -4   1  14       11.91       32.60     33.39 o
  -3   1  14     1689.89     1514.97    122.36 o
  -2   1  14      963.60     1044.17    100.25 o
  -1   1  14     2485.11     2523.49    104.75 o
   0   1  14      308.93      285.84     28.52 o
   1   1  14     1030.66     1264.40     59.93 o
   2   1  14      889.87      869.22     45.39 o
   3   1  14     1624.90     1710.06     62.33 o
   4   1  14     1829.48     1747.29     58.98 o
   5   1  14     1160.27     1179.78     56.06 o
   6   1  14      182.25      182.45     33.59 o
   7   1  14     3281.16     3085.65    127.77 o
   8   1  14      125.70      109.88     29.20 o
   9   1  14      578.34      614.53     66.02 o
  10   1  14       28.24       42.92     29.39 o
  11   1  14       62.18       43.25     36.36 o
  -6   2  14        2.44       71.34     41.03 o
  -5   2  14       16.28       46.08     28.67 o
  -4   2  14        1.41       33.75     31.41 o
  -3   2  14       22.08       71.89     33.29 o
  -2   2  14        1.13       -1.74     27.08 o
  -1   2  14      428.33      425.60     49.50 o
   0   2  14      630.71      860.44     68.48 o
   1   2  14     2498.43     2476.16     80.61 o
   2   2  14      102.10      157.77     21.63 o
   3   2  14      967.16      928.38     46.84 o
   4   2  14     2255.77     2176.38    102.89 o
   5   2  14      356.45      389.37     35.10 o
   6   2  14      892.14      903.64     67.51 o
   7   2  14      274.58      235.08     34.99 o
   8   2  14       48.65      129.82     33.13 o
   9   2  14       66.64      109.78     35.13 o
  10   2  14      396.45      344.13     51.73 o
  11   2  14       27.45       59.76     30.40 o
  -5   3  14        2.28      -27.36     28.74 o
  -4   3  14      202.15      181.40     50.31 o
  -3   3  14       22.10       13.62     29.52 o
  -2   3  14     3581.09     3481.21    179.51 o
  -1   3  14      306.11      199.36     41.06 o
   0   3  14     3691.96     3692.12    138.88 o
   1   3  14      611.68      767.68     67.43 o
   2   3  14      685.66      621.14     49.60 o
   3   3  14     2339.93     2230.75     70.36 o
   4   3  14      422.61      546.66     59.80 o
   5   3  14      325.01      317.30     42.54 o
   6   3  14     2053.33     2060.95    136.70 o
   7   3  14      544.29      521.47     57.64 o
   8   3  14     1116.79     1185.76     90.95 o
   9   3  14      336.91      513.41     63.09 o
  10   3  14       32.40      150.28     39.67 o
  11   3  14       38.22      121.95     39.61 o
  -5   4  14       95.84      110.65     39.55 o
  -4   4  14      179.42      146.78     48.30 o
  -3   4  14       17.30       15.19     27.86 o
  -2   4  14      439.94      391.15     63.22 o
  -1   4  14        5.05       13.86     21.24 o
   0   4  14       66.24       90.95     25.24 o
   1   4  14     1729.84     1699.19     97.62 o
   2   4  14     1240.07     1270.32     84.45 o
   3   4  14      815.21      829.88     57.92 o
   4   4  14     2013.78     1972.79    104.97 o
   5   4  14     5035.06     5099.56    164.26 o
   6   4  14        1.91      -43.08     32.58 o
   7   4  14      276.88      345.18     64.12 o
   8   4  14      115.29       92.57     30.36 o
   9   4  14     1387.39     1466.23    107.18 o
  10   4  14       96.23      204.98     43.14 o
  11   4  14      425.06      491.67     66.31 o
  -4   5  14      160.30      162.60     47.32 o
  -3   5  14      105.86      123.47     46.77 o
  -2   5  14     1499.20     1613.55    125.89 o
  -1   5  14      581.86      567.35     59.70 o
   0   5  14      393.43      424.96     39.80 o
   1   5  14      564.45      548.03     58.98 o
   2   5  14      516.11      641.24     62.58 o
   3   5  14     1565.00     1604.82     81.88 o
   4   5  14      379.22      333.10     46.51 o
   5   5  14     1461.07     1485.42     92.48 o
   6   5  14      214.79      274.99     59.78 o
   7   5  14       87.03       83.81     36.72 o
   8   5  14        4.87      106.33     48.27 o
   9   5  14      272.92      309.66     71.71 o
  10   5  14      319.12      324.04     58.12 o
  11   5  14       95.36      146.59     48.11 o
  -3   6  14       48.39       96.96     33.25 o
  -2   6  14       33.28       47.88     34.16 o
  -1   6  14       30.45       22.12     23.87 o
   0   6  14        5.38       14.11     17.23 o
   1   6  14       69.10       37.56     29.37 o
   2   6  14       33.30        9.03     18.23 o
   3   6  14     3099.66     3040.45    133.66 o
   4   6  14      513.19      480.51     56.32 o
   5   6  14     4072.15     4159.17    155.71 o
   6   6  14       46.95       51.41     23.89 o
   7   6  14        2.75       24.11     27.32 o
   8   6  14      276.50      327.65     63.45 o
   9   6  14      501.28      565.80     85.32 o
  10   6  14      562.10      675.46     94.43 o
  11   6  14      348.02      426.41     65.93 o
  -2   7  14        2.97        9.70     29.08 o
  -1   7  14      251.15      271.11     58.44 o
   0   7  14      312.31      276.18     42.03 o
   1   7  14      818.07      910.15     92.81 o
   2   7  14       43.91       61.55     32.59 o
   3   7  14      359.97      421.88     62.13 o
   4   7  14      137.60      164.59     29.62 o
   5   7  14       34.24       53.82     19.82 o
   6   7  14       48.24       16.97     24.66 o
   7   7  14      244.42      235.02     39.82 o
   8   7  14       46.48       26.54     36.73 o
   9   7  14       50.03      127.72     43.71 o
  10   7  14      213.48      201.88     61.33 o
  -1   8  14      240.10      308.54     60.40 o
   0   8  14       78.79      129.95     32.70 o
   1   8  14      284.22      268.85     54.39 o
   2   8  14      290.99      269.75     52.05 o
   3   8  14      289.87      296.60     43.23 o
   4   8  14     1297.02     1079.23    101.01 o
   5   8  14      299.73      223.52     39.47 o
   6   8  14      244.93      175.21     37.20 o
   7   8  14        3.18        3.00     22.63 o
   8   8  14      841.37     1134.43    118.50 o
   9   8  14       13.59        9.18     37.07 o
  10   8  14      776.70      831.93    106.50 o
   0   9  14       39.22       67.75     27.96 o
   1   9  14     1819.09     1576.93    128.80 o
   2   9  14      228.51      256.92     55.02 o
   3   9  14      161.55      134.02     34.44 o
   4   9  14      150.37      118.72     28.44 o
   5   9  14      332.22      355.29     58.39 o
   6   9  14      328.76      270.91     50.86 o
   7   9  14      132.20      139.72     36.81 o
   8   9  14       28.30       21.63     29.38 o
   9   9  14      225.19      213.31     60.23 o
   2  10  14       47.34       34.05     32.82 o
   3  10  14        0.44       25.05     24.56 o
   4  10  14      291.66      338.89     51.03 o
   5  10  14       71.01      103.24     37.68 o
   6  10  14       19.47       12.95     29.88 o
   7  10  14       65.98       50.40     25.82 o
  -1  -8  15       10.44       15.21     25.36 o
   0  -8  15      340.09      380.81     55.27 o
   1  -8  15       43.34       26.21     27.98 o
  -3  -7  15      176.88      121.43     31.60 o
  -2  -7  15       94.28      148.77     48.61 o
  -1  -7  15      317.45      284.77     45.48 o
   0  -7  15      623.45      592.50     62.82 o
   1  -7  15       32.18       22.98     24.58 o
   2  -7  15        1.38       -0.65     29.68 o
   3  -7  15       72.03       91.65     37.23 o
   4  -7  15      163.17      102.42     33.99 o
  -4  -6  15       74.05       28.00     31.90 o
  -3  -6  15      463.12      464.37     52.33 o
  -2  -6  15      486.67      546.34     67.54 o
  -1  -6  15      267.98      229.40     39.45 o
   0  -6  15      486.79      502.22     55.19 o
   1  -6  15      242.16      268.77     41.41 o
   2  -6  15     1027.10     1045.17     97.93 o
   3  -6  15      187.59      148.50     41.22 o
   4  -6  15      264.75      239.36     51.70 o
   5  -6  15      231.33      191.31     47.33 o
   6  -6  15       47.10       42.91     31.16 o
  -5  -5  15        6.24       -9.09     24.50 o
  -4  -5  15       60.82       33.46     29.49 o
  -3  -5  15      149.84      160.65     35.86 o
  -2  -5  15      797.70      824.89     69.85 o
  -1  -5  15      326.11      300.76     39.31 o
   0  -5  15      360.26      400.99     43.59 o
   1  -5  15      442.42      469.66     49.17 o
   2  -5  15      477.41      434.04     48.12 o
   3  -5  15       43.13        0.54     27.45 o
   4  -5  15      712.82      728.80     82.99 o
   5  -5  15       77.45       75.18     38.41 o
   6  -5  15        4.72       12.50     35.74 o
   7  -5  15      194.79      261.85     56.39 o
  -5  -4  15        1.23       49.47     33.04 o
  -4  -4  15      175.91      168.35     45.65 o
  -3  -4  15      242.94      163.17     35.19 o
  -2  -4  15      620.43      641.41     60.75 o
  -1  -4  15       55.32       66.52     17.62 o
   0  -4  15       31.82       40.60     16.41 o
   1  -4  15       11.14       16.49     15.94 o
   2  -4  15        2.37       19.83     12.15 o
   3  -4  15      137.14      143.32     30.08 o
   4  -4  15      140.70      154.26     32.06 o
   5  -4  15      763.06      735.96     64.30 o
   6  -4  15      213.04      162.87     35.78 o
   7  -4  15      140.86      180.58     39.38 o
   8  -4  15       78.90      101.10     32.39 o
  -6  -3  15       36.61       70.48     44.20 o
  -5  -3  15       25.39       73.75     38.05 o
  -4  -3  15      119.06      166.43     47.91 o
  -3  -3  15       54.82       29.47     32.98 o
  -2  -3  15     1078.78     1047.33     77.43 o
  -1  -3  15      141.88      140.84     25.00 o
   0  -3  15      230.31      296.24     34.92 o
   1  -3  15       16.81       32.97     17.59 o
   2  -3  15      607.79      548.91     42.80 o
   3  -3  15     1501.36     1403.17     66.67 o
   4  -3  15      746.79      726.66     50.46 o
   5  -3  15        9.19        5.62     17.65 o
   6  -3  15      512.77      471.05     53.87 o
   7  -3  15      784.26      702.65     67.51 o
   8  -3  15       26.99       40.37     26.65 o
   9  -3  15       29.50       48.50     32.14 o
  -6  -2  15       26.48       46.53     34.97 o
  -5  -2  15      230.75      262.79     57.84 o
  -4  -2  15      845.94      738.94     90.11 o
  -3  -2  15      240.37      288.35     60.77 o
  -2  -2  15      513.66      569.55     57.43 o
  -1  -2  15     1172.69     1044.44     58.91 o
   0  -2  15        4.55       73.69     20.56 o
   1  -2  15      199.36      198.28     27.68 o
   2  -2  15       78.06       53.85     14.01 o
   3  -2  15      398.18      307.29     29.51 o
   4  -2  15        5.53       24.10     16.82 o
   5  -2  15       11.58       -3.39     13.54 o
   6  -2  15       14.63       30.76     19.88 o
   7  -2  15      337.70      293.06     55.91 o
   8  -2  15       79.62       48.73     27.37 o
   9  -2  15      914.82      840.66     98.58 o
  -6  -1  15      231.12      248.77     58.70 o
  -5  -1  15      566.52      607.30     85.56 o
  -4  -1  15      158.60      211.50     51.00 o
  -3  -1  15      964.89     1036.11    100.71 o
  -2  -1  15      622.44      560.83     74.41 o
  -1  -1  15     1210.20     1433.13     67.77 o
   0  -1  15      145.76      178.79     25.37 o
   1  -1  15      398.69      573.48     43.77 o
   2  -1  15       27.05       33.95     14.53 o
   3  -1  15     3792.69     3571.99     94.96 o
   4  -1  15      618.84      626.71     40.49 o
   5  -1  15      192.30      195.92     29.22 o
   6  -1  15       15.92       33.17     30.75 o
   7  -1  15      358.15      405.74     66.54 o
   8  -1  15      523.94      565.51     77.01 o
   9  -1  15        1.86       23.99     23.70 o
  10  -1  15        1.22       -9.01     39.28 o
  -6   0  15      143.15      181.12     57.77 o
  -5   0  15       68.21       85.20     40.82 o
  -4   0  15      873.70      874.95     98.56 o
  -3   0  15      469.46      472.70     74.19 o
  -2   0  15       67.73       92.37     35.99 o
  -1   0  15      266.61      250.77     27.87 o
   0   0  15     1938.10     1934.29     76.78 o
   1   0  15      823.69      792.27     49.23 o
   2   0  15      371.93      433.12     37.50 o
   3   0  15      579.80      589.53     38.75 o
   4   0  15      229.06      248.64     26.25 o
   5   0  15      122.74      158.15     31.53 o
   6   0  15       24.32       17.12     28.11 o
   7   0  15      101.81      115.83     40.37 o
   8   0  15     1058.99     1065.14    104.43 o
   9   0  15      217.23      302.41     61.93 o
  10   0  15      758.65      734.56     94.52 o
  -5   1  15       64.30      131.23     49.76 o
  -4   1  15      470.30      417.89     75.00 o
  -3   1  15      514.34      485.63     71.80 o
  -2   1  15       27.25       72.63     32.42 o
  -1   1  15      665.99      756.48     61.39 o
   0   1  15        2.07       18.90     18.08 o
   1   1  15      191.00      328.68     35.02 o
   2   1  15     1555.94     1463.03     60.47 o
   3   1  15     1385.70     1328.63     58.19 o
   4   1  15     2293.15     2174.59     74.20 o
   5   1  15       82.09      169.33     30.26 o
   6   1  15        0.33       13.15     26.76 o
   7   1  15      574.07      778.96     89.72 o
   8   1  15      174.86      169.24     53.71 o
   9   1  15       82.37       36.75     40.04 o
  10   1  15       23.10       37.69     35.41 o
  -5   2  15      376.33      298.16     62.77 o
  -4   2  15        3.59        2.27     33.07 o
  -3   2  15      133.29      133.19     40.54 o
  -2   2  15      120.43      174.39     50.73 o
  -1   2  15      711.24      698.64     59.65 o
   0   2  15      737.56      648.10     60.82 o
   1   2  15     3177.78     3170.67    128.40 o
   2   2  15       39.90       76.39     17.27 o
   3   2  15      256.57      365.04     32.92 o
   4   2  15     1073.07     1102.01     53.93 o
   5   2  15     2301.21     2326.54    105.35 o
   6   2  15      287.65      404.10     63.84 o
   7   2  15      917.30      978.66     76.32 o
   8   2  15     1820.46     1617.89    102.72 o
   9   2  15      766.39      772.94     74.82 o
  10   2  15      349.78      403.69     57.10 o
  11   2  15      111.37      260.03     65.64 o
  -5   3  15      426.10      431.49     73.52 o
  -4   3  15      107.70       99.42     48.66 o
  -3   3  15        4.02      -38.14     31.35 o
  -2   3  15       23.26       51.32     38.29 o
  -1   3  15      401.74      402.51     63.44 o
   0   3  15      556.69      457.30     52.40 o
   1   3  15       62.56      137.65     34.58 o
   2   3  15      806.37      835.28     72.17 o
   3   3  15       26.03       58.05     22.93 o
   4   3  15      160.52      341.82     43.20 o
   5   3  15      691.75     1190.84     84.68 o
   6   3  15      951.74     1054.30     99.99 o
   7   3  15      113.46      111.90     30.30 o
   8   3  15       39.22      104.49     37.67 o
   9   3  15       10.49        3.50     19.64 o
  10   3  15      101.52      131.55     35.16 o
  11   3  15       38.91       66.72     35.97 o
  -4   4  15        9.15       57.78     37.75 o
  -3   4  15        2.43      -23.99     26.28 o
  -2   4  15       13.71       76.37     38.36 o
  -1   4  15     1386.58     1298.88    114.35 o
   0   4  15     1080.78      995.28     75.98 o
   1   4  15     1109.66     1117.35     82.22 o
   2   4  15       62.96       30.75     25.56 o
   3   4  15      154.80      287.01     43.65 o
   4   4  15     1841.72     1990.31    111.79 o
   5   4  15       38.40      153.99     41.32 o
   6   4  15     1125.49     1571.28    130.29 o
   7   4  15      637.49      672.58     86.86 o
   8   4  15      350.74      348.37     51.67 o
   9   4  15     2001.20     1961.70    120.89 o
  10   4  15      121.29       38.34     35.47 o
  11   4  15      277.14      187.28     44.37 o
  -3   5  15      619.39      568.14     83.39 o
  -2   5  15       62.56       75.95     38.82 o
  -1   5  15     1160.26     1124.13    107.08 o
   0   5  15      143.87      158.07     34.16 o
   1   5  15       93.25       76.06     27.50 o
   2   5  15      311.95      305.54     44.55 o
   3   5  15      387.63      367.23     43.42 o
   4   5  15       32.05       56.58     26.11 o
   5   5  15        4.47       27.78     22.38 o
   6   5  15     1450.11     1458.02    126.27 o
   7   5  15      154.11      150.57     46.95 o
   8   5  15      174.69      213.86     50.67 o
   9   5  15       62.17       80.64     35.82 o
  10   5  15      523.62      514.81     67.68 o
  11   5  15      153.32       76.11     34.93 o
  -3   6  15      182.92      241.46     58.37 o
  -2   6  15      314.70      326.40     60.71 o
  -1   6  15      225.55      311.29     66.09 o
   0   6  15     2388.15     2181.82    119.72 o
   1   6  15      236.82      276.14     47.85 o
   2   6  15       28.15       35.42     25.27 o
   3   6  15       65.92      104.40     32.35 o
   4   6  15     1462.06     1530.55    102.13 o
   5   6  15       15.69       16.20     18.83 o
   6   6  15      899.79      944.37    102.73 o
   7   6  15        0.46       57.68     36.13 o
   8   6  15      426.20      424.95     73.89 o
   9   6  15       14.33       27.22     39.09 o
  10   6  15      127.83       52.46     28.75 o
  -2   7  15       71.88       73.77     39.68 o
  -1   7  15      147.01       94.52     39.65 o
   0   7  15        1.97       18.97     29.55 o
   1   7  15       20.52       21.07     30.06 o
   2   7  15      620.26      559.27     76.16 o
   3   7  15      360.13      407.16     54.26 o
   4   7  15       60.87       26.11     23.00 o
   5   7  15      864.07      838.13     74.94 o
   6   7  15      479.48      533.12     60.83 o
   7   7  15      743.05      748.90    101.87 o
   8   7  15      135.27      106.19     46.07 o
   9   7  15        8.52       22.56     33.71 o
  10   7  15       17.57       74.83     52.40 o
   0   8  15      594.74      570.85     81.49 o
   1   8  15        1.13       11.58     29.32 o
   2   8  15        1.64       -9.63     30.97 o
   3   8  15       42.49      144.34     43.35 o
   4   8  15     1437.95     1294.71    109.01 o
   5   8  15      560.89      619.37     56.35 o
   6   8  15      125.31      134.76     35.90 o
   7   8  15        2.47       10.28     28.35 o
   8   8  15        4.78      116.33     54.75 o
   9   8  15       37.49      107.64     39.43 o
   1   9  15       16.27       61.88     39.66 o
   2   9  15      541.04      554.85     77.80 o
   3   9  15      151.92      179.28     48.58 o
   4   9  15      347.12      287.25     43.62 o
   5   9  15      762.41      740.98    116.05 o
   6   9  15      169.38       89.40     32.75 o
   7   9  15      267.70      239.59     47.42 o
   8   9  15        6.20       73.87     45.26 o
   5  10  15      198.51      146.62     41.90 o
  -2  -7  16      272.75      221.40     56.54 o
  -1  -7  16      243.86      200.44     51.99 o
   0  -7  16      288.43      226.14     42.37 o
   1  -7  16       13.14       76.12     36.42 o
   2  -7  16        0.50        6.37     35.87 o
   3  -7  16      569.22      550.24     79.02 o
  -3  -6  16      262.06      275.04     43.50 o
  -2  -6  16        0.72       44.98     44.73 o
  -1  -6  16       32.03       25.36     31.72 o
   0  -6  16      258.78      251.80     39.55 o
   1  -6  16      704.46      652.20     64.22 o
   2  -6  16        3.52      -33.92     27.25 o
   3  -6  16       28.00       -7.07     23.60 o
   4  -6  16       44.16       -0.97     34.42 o
   5  -6  16      491.44      504.82     76.09 o
  -4  -5  16        2.07       -9.04     24.16 o
  -3  -5  16      110.77       81.22     27.77 o
  -2  -5  16      388.30      286.70     51.75 o
  -1  -5  16     1704.36     1729.45    115.71 o
   0  -5  16       82.49       98.96     24.08 o
  -1   5 -16      407.24      304.61     51.20 o
   2  -5  16      403.48      377.05     47.18 o
   3  -5  16      494.66      506.68     69.78 o
   4  -5  16      650.54      572.06     74.20 o
   5  -5  16       55.04      113.95     38.41 o
   6  -5  16        1.32      104.86     42.74 o
  -5  -4  16       83.31       89.59     45.59 o
  -4  -4  16      129.52       86.96     43.55 o
  -3  -4  16        2.04       -6.13     24.28 o
  -2  -4  16       32.47       25.03     17.86 o
  -1  -4  16     1025.14      919.06     73.40 o
   0  -4  16      230.04      185.58     32.34 o
   1  -4  16      551.08      591.17     51.96 o
   2  -4  16       69.27       73.36     20.51 o
   3  -4  16       20.94       24.65     16.07 o
   4  -4  16      608.30      576.84     58.30 o
   5  -4  16      837.67      932.35     74.92 o
   6  -4  16     1163.97     1234.49     87.94 o
   7  -4  16      307.89      293.33     46.73 o
  -5  -3  16      275.66      330.89     66.96 o
  -4  -3  16        0.78      -12.83     29.00 o
  -3  -3  16       71.61       31.60     26.51 o
  -2  -3  16        0.68      -30.22     23.33 o
  -1  -3  16     1782.96     1588.11     93.68 o
   0  -3  16      274.69      368.09     39.87 o
   1  -3  16      220.71      304.16     35.61 o
   2  -3  16      316.48      316.59     31.77 o
   3  -3  16       33.95       58.42     19.14 o
   4  -3  16       32.63       48.75     20.32 o
   5  -3  16        2.07        4.64     21.26 o
   6  -3  16      136.47       76.13     24.77 o
   7  -3  16       18.94        1.76     21.27 o
   8  -3  16      199.51      186.07     39.07 o
  -5  -2  16       56.06      123.24     47.39 o
  -4  -2  16      521.21      666.76     89.65 o
  -3  -2  16      102.97      139.47     41.05 o
  -2  -2  16       84.00       96.28     27.40 o
  -1  -2  16      887.19      874.43     69.64 o
   0  -2  16      153.39      307.29     36.59 o
   1  -2  16      152.04      201.30     27.36 o
   2  -2  16       51.47       31.26     13.60 o
   3  -2  16       29.80       51.44     15.39 o
   4  -2  16     2944.80     2804.74    100.50 o
   5  -2  16        4.27       47.30     18.91 o
   6  -2  16     2570.05     2458.02     98.31 o
   7  -2  16       23.00       10.40     24.81 o
   8  -2  16        3.09      -36.94     30.63 o
   9  -2  16       96.05      103.20     40.71 o
  -5  -1  16      192.38      265.70     61.68 o
  -4  -1  16        0.68       -4.56     23.29 o
  -3  -1  16      118.80      216.86     49.64 o
  -2  -1  16      594.57      575.27     78.12 o
  -1  -1  16       34.08        4.68     20.15 o
   0  -1  16     1087.09     1110.19     61.19 o
   1  -1  16      614.22      607.42     46.40 o
   2  -1  16      440.69      462.18     36.84 o
   3  -1  16        4.47       24.59     16.11 o
   4  -1  16        5.63       18.34     13.61 o
   5  -1  16      271.84      240.35     32.61 o
   6  -1  16      916.84      850.97     69.41 o
   7  -1  16      183.73      152.94     38.96 o
   8  -1  16       27.24       40.50     28.19 o
   9  -1  16      199.43      190.24     44.96 o
  -5   0  16      524.26      499.21     80.95 o
  -4   0  16       26.05       84.92     46.89 o
  -3   0  16     1228.23     1445.50    126.50 o
  -2   0  16      115.65      167.76     47.18 o
  -1   0  16      231.37      494.03     72.39 o
   0   0  16     2023.47     2124.81     83.42 o
   1   0  16       90.32      121.39     21.99 o
   2   0  16      201.84      190.49     23.82 o
   3   0  16       12.89       21.08     14.64 o
   4   0  16     2210.83     1888.02     72.10 o
   5   0  16     2196.81     2130.39     88.68 o
   6   0  16     1363.71     1321.70    109.40 o
   7   0  16     1395.27     1449.16    120.45 o
   8   0  16       18.68       89.93     42.20 o
   9   0  16        5.08       36.94     40.87 o
  10   0  16       53.63       80.81     45.89 o
  -5   1  16       19.20       13.52     27.37 o
  -4   1  16       22.58      -10.23     28.13 o
  -3   1  16      530.48      737.12     91.53 o
  -2   1  16      190.47      265.21     56.93 o
  -1   1  16       35.09       56.56     32.97 o
   0   1  16        0.82      223.29     38.91 o
   1   1  16      808.96      987.05     72.89 o
   2   1  16     2506.73     2360.88     79.16 o
   3   1  16      544.56      507.15     37.95 o
   4   1  16      912.03      897.61     49.53 o
   5   1  16       40.17       24.51     18.47 o
   6   1  16      520.07      650.59     77.26 o
   7   1  16      148.25      271.83     60.39 o
   8   1  16      106.71       80.97     39.04 o
   9   1  16      110.51      121.23     45.79 o
  10   1  16      192.77      234.19     56.83 o
  -4   2  16      586.87      631.18     85.57 o
  -3   2  16      509.84      556.50     80.05 o
  -2   2  16       31.93       98.80     39.31 o
  -1   2  16       52.77      113.46     41.59 o
   0   2  16     1362.16     1328.13     87.14 o
   1   2  16       16.03      203.62     41.67 o
   2   2  16      537.94      499.33     54.11 o
   3   2  16      431.32      423.67     35.50 o
   4   2  16       56.78       64.16     15.23 o
   5   2  16     2084.24     1992.24     97.80 o
   6   2  16       28.29       19.32     28.15 o
   7   2  16      200.06      222.21     43.22 o
   8   2  16       77.53       99.04     42.82 o
   9   2  16       81.51       64.23     35.08 o
  10   2  16        2.69       22.80     33.35 o
  -4   3  16       62.98       31.30     30.90 o
  -3   3  16       74.39       43.26     37.33 o
  -2   3  16      325.83      434.83     74.81 o
  -1   3  16       85.26      152.08     45.41 o
   0   3  16     1688.23     1470.21     93.21 o
   1   3  16      147.42      209.84     39.86 o
   2   3  16     3266.92     3286.21    138.86 o
   3   3  16      219.42      262.67     34.72 o
   4   3  16      756.33      808.13     59.33 o
   5   3  16       35.83      125.07     40.44 o
   6   3  16      230.93      291.90     60.40 o
   7   3  16      128.04      254.35     53.29 o
   8   3  16      330.91      290.17     60.64 o
   9   3  16      372.11      275.46     59.86 o
  10   3  16      852.33      811.49    102.22 o
  -3   4  16       23.75       25.38     33.57 o
  -2   4  16      183.87      328.90     64.56 o
  -1   4  16      320.29      289.90     57.35 o
   0   4  16      116.75      120.31     29.99 o
   1   4  16       73.02       42.75     23.68 o
   2   4  16       17.92       33.01     27.65 o
   3   4  16      391.73      429.96     46.50 o
   4   4  16      266.95      229.75     35.86 o
   5   4  16       59.65      134.47     46.75 o
   6   4  16      854.45      925.21    105.36 o
   7   4  16     2135.28     2315.80    164.32 o
   8   4  16       40.57       72.12     36.72 o
   9   4  16      738.04      886.48    110.38 o
  10   4  16      123.02      168.41     54.59 o
  -3   5  16       32.62      113.08     43.69 o
  -2   5  16      402.50      386.18     69.00 o
  -1   5  16       21.42      -25.21     31.67 o
   0   5  16      172.54      149.18     32.43 o
   1   5  16     1781.44     1916.26    112.74 o
   2   5  16      306.29      326.96     50.05 o
   3   5  16     3437.56     3507.87    150.88 o
   4   5  16      141.50      155.66     30.32 o
   5   5  16      472.91      523.21     80.22 o
   6   5  16       21.90      -18.97     31.50 o
   7   5  16      652.52      816.95    102.87 o
   8   5  16       34.29      185.20     56.85 o
   9   5  16      224.29      271.21     52.15 o
 -10  -5 -16       45.51       19.77     28.71 o
  -2   6  16       19.00       49.89     33.43 o
  -1   6  16      206.03      199.15     49.07 o
   0   6  16     1386.28     1326.98     95.86 o
   1   6  16       24.45       68.30     24.77 o
   2   6  16      100.75      134.38     35.35 o
   3   6  16       24.95       -8.48     22.31 o
   4   6  16      112.51       35.07     20.46 o
   5   6  16      148.25       98.20     39.29 o
   6   6  16       64.35       37.64     26.54 o
   7   6  16      412.56      453.98     78.60 o
   8   6  16      730.08      706.96     96.74 o
   9   6  16       80.25      156.77     59.91 o
  10   6  16       49.64      116.34     37.96 o
  -1   7  16       34.99       96.54     42.55 o
   0   7  16      292.96      229.26     58.21 o
   1   7  16      904.93     1015.14     87.61 o
   2   7  16       78.51       79.81     29.92 o
   3   7  16     1222.88     1256.77     95.08 o
   4   7  16       42.07       48.30     22.02 o
   5   7  16      194.50      163.88     41.45 o
   6   7  16      374.74      374.51     66.31 o
   7   7  16      243.33      324.23     68.77 o
   8   7  16      563.91      735.96     99.53 o
   9   7  16      107.15      147.18     55.60 o
   1   8  16      257.21      271.57     59.66 o
   2   8  16      164.31      138.33     45.44 o
   3   8  16      236.21      232.25     45.39 o
   4   8  16        0.07       65.02     31.89 o
   5   8  16      240.37      169.59     52.95 o
   6   8  16      655.91      698.56     97.53 o
   7   8  16      154.30      231.86     59.58 o
   8   8  16      818.11      852.66    107.04 o
   3   9  16        3.20       12.49     26.59 o
   4   9  16      463.26      474.81     62.84 o
   5   9  16       27.23       -1.87     24.17 o
   6   9  16      573.55      653.25     73.93 o
   7   9  16        0.88       32.05     28.61 o
  -2  -6  17      255.90      318.69     88.01 o
  -1  -6  17      132.73      197.38     56.32 o
   0   6 -17      446.09      305.45     54.77 o
   1  -6  17      362.50      355.20     49.30 o
   2  -6  17      439.30      380.70     62.55 o
   3  -6  17       28.60       26.62     29.46 o
   4  -6  17       33.83       57.28     39.08 o
  -3  -5  17       32.60       32.44     28.63 o
  -2  -5  17      307.94      291.95     48.04 o
  -1  -5  17       30.35       18.04     27.02 o
   0  -5  17       62.79       71.49     31.06 o
   1  -5  17        7.03       13.61     21.88 o
   2  -5  17      546.94      509.41     68.28 o
   3  -5  17      258.22      182.90     44.59 o
   4  -5  17      125.07      143.59     41.94 o
   5  -5  17       47.64      108.10     40.05 o
  -4  -4  17      361.09      397.40     69.03 o
  -3  -4  17       37.42       86.99     37.24 o
  -2  -4  17       92.18       64.66     22.58 o
  -1  -4  17        1.46        7.77     22.10 o
   0  -4  17     1517.84     1468.72     77.45 o
   1  -4  17      184.55      196.31     32.52 o
   2  -4  17     1087.71     1066.98     74.45 o
   3  -4  17        4.08       16.06     22.86 o
   4  -4  17        4.10      -15.05     26.59 o
   5  -4  17      655.95      616.27     80.56 o
   6  -4  17        7.94       33.61     29.74 o
   7  -4  17       38.62       91.78     42.78 o
  -4  -3  17      205.54      267.14     61.45 o
  -3  -3  17       96.53       81.21     35.59 o
  -2  -3  17       91.12       62.77     26.26 o
  -1  -3  17      258.61      210.47     36.51 o
   0  -3  17        5.56       26.48     17.69 o
   1  -3  17      477.20      439.62     42.75 o
   2  -3  17     1516.16     1426.77     66.19 o
   3  -3  17      565.56      547.48     45.66 o
   4  -3  17        0.49       -9.38     13.16 o
   5  -3  17      330.58      261.96     43.08 o
   6  -3  17      335.45      325.32     48.95 o
   7  -3  17      535.09      595.98     65.53 o
  -4  -2  17      283.65      307.70     65.06 o
  -3  -2  17      194.43      127.46     45.68 o
  -2  -2  17        4.71       42.98     23.86 o
  -1  -2  17      122.91       75.39     31.92 o
   0  -2  17      727.21      640.23     50.07 o
   1  -2  17      938.32      993.41     61.12 o
   2  -2  17      384.13      407.02     35.86 o
   3  -2  17      155.17      143.36     23.37 o
   4  -2  17        0.67        0.54     15.34 o
   5  -2  17      172.60      153.31     26.23 o
   6  -2  17        5.51       -1.82     19.77 o
   7  -2  17        4.62       21.42     22.25 o
   8  -2  17      237.13      206.01     41.20 o
  -4  -1  17       69.08       47.31     43.77 o
  -3  -1  17       15.10      132.73     47.60 o
  -2  -1  17      508.23      526.40     77.37 o
  -1  -1  17      165.76      125.39     42.82 o
   0  -1  17       33.26      137.11     26.42 o
   1  -1  17      630.12      631.54     48.58 o
   2  -1  17      157.82      181.15     25.77 o
   3  -1  17      966.43      969.60     54.30 o
   4  -1  17      208.47      167.76     25.37 o
   5  -1  17      417.19      414.83     43.99 o
   6  -1  17      523.90      467.24     46.00 o
   7  -1  17      701.85      771.08     70.63 o
   8  -1  17      188.37      206.51     51.27 o
   9  -1  17       51.88       39.68     28.73 o
  -4   0  17       46.92       18.59     32.31 o
  -3   0  17      266.74      351.87     68.25 o
  -2   0  17       37.04       65.90     37.82 o
  -1   0  17     1197.12     1131.24    109.10 o
   0   0  17      110.67      150.89     30.17 o
   1   0  17     2609.87     2329.72     89.70 o
   2   0  17      693.45      603.04     42.34 o
   3   0  17       52.81       92.08     19.69 o
   4   0  17      487.36      550.79     41.65 o
   5   0  17      583.41      497.92     45.60 o
   6   0  17        0.96       34.08     21.14 o
   7   0  17        0.75       49.25     35.13 o
   8   0  17        3.94       -0.28     26.42 o
   9   0  17       10.48       91.63     48.08 o
  -4   1  17      251.10      131.52     45.38 o
  -3   1  17       37.43       11.72     41.84 o
  -2   1  17     1113.59     1212.90    117.22 o
  -1   1  17      842.53      859.44     96.69 o
   0   1  17      610.90      655.43     62.21 o
   1   1  17      327.40      260.40     40.16 o
   2   1  17       59.21      143.19     31.71 o
   3   1  17      975.89      897.19     51.29 o
   4   1  17      342.87      288.07     30.28 o
   5   1  17      262.80      243.74     33.97 o
   6   1  17     1283.98     1307.54     85.51 o
   7   1  17       63.58       54.57     35.71 o
   8   1  17      517.06      510.79     78.84 o
   9   1  17        1.01       59.05     41.42 o
  10   1  17        1.64        4.62     38.56 o
  -4   2  17       10.41       60.14     42.76 o
  -3   2  17        0.06       -2.54     32.52 o
  -2   2  17       61.77      116.29     36.05 o
  -1   2  17      313.45      392.16     66.98 o
   0   2  17       10.36       74.05     26.37 o
   1   2  17      309.85      448.17     54.36 o
   2   2  17       75.70      113.00     32.57 o
   3   2  17     1272.08     1312.89     86.87 o
   4   2  17        7.33        1.30     12.82 o
   5   2  17      691.29      695.00     52.40 o
   6   2  17      346.38      342.41     63.44 o
   7   2  17      166.74      260.51     61.45 o
   8   2  17      324.03      392.59     69.91 o
   9   2  17       77.54       51.68     31.09 o
  10   2  17       16.24       91.41     50.82 o
  -3   3  17      348.75      351.38     70.35 o
  -2   3  17      109.23      146.81     48.82 o
  -1   3  17      671.09      750.87     91.42 o
   0   3  17       34.10       77.84     40.07 o
   1   3  17      336.53      404.19     58.59 o
   2   3  17       39.49       63.09     35.03 o
   3   3  17      389.29      418.81     44.49 o
   4   3  17        3.94       26.84     25.60 o
   5   3  17      542.51      444.10     67.57 o
   6   3  17      357.31      343.79     64.54 o
   7   3  17     1061.34     1128.13    114.32 o
   8   3  17      189.34      167.98     54.27 o
   9   3  17       58.44      137.46     54.95 o
  10   3  17      129.03      121.19     45.52 o
  -3   4  17      101.25      111.50     39.69 o
  -2   4  17      155.67      165.04     49.99 o
  -1   4  17       10.91       20.99     30.83 o
   0   4  17       26.85       38.25     30.11 o
   1   4  17      121.58      124.28     34.79 o
   2   4  17      312.93      304.23     47.82 o
   3   4  17      916.12      953.81     80.98 o
   4   4  17     2064.22     1927.24     96.19 o
   5   4  17      273.46      236.94     56.20 o
   6   4  17       74.42      141.98     49.20 o
   7   4  17       74.17      183.77     58.10 o
   8   4  17      930.96      972.55    111.52 o
   9   4  17       30.90       64.37     36.57 o
  10   4  17      616.13      788.91    103.06 o
  -2   5  17      550.57      376.02     70.85 o
  -1   5  17       19.36       49.49     29.82 o
   0   5  17       54.74       19.22     40.44 o
   1   5  17      130.43      122.07     34.24 o
   2   5  17      819.04      790.94     76.09 o
   3   5  17       52.81       63.19     29.86 o
   4   5  17       50.58       64.50     21.60 o
   5   5  17       36.87       60.98     36.04 o
   6   5  17      190.97       60.68     47.14 o
   7   5  17       62.20      174.98     58.79 o
   8   5  17      210.38      176.42     46.56 o
   9   5  17        7.60       21.44     35.88 o
  10   5  17      444.49      367.08     75.11 o
  -1   6  17      331.70      326.80     64.74 o
   0   6  17        6.75       11.22     39.33 o
   1   6  17       81.12       59.77     25.74 o
   2   6  17      372.33      356.04     54.58 o
   3   6  17       25.26       23.86     34.20 o
   4   6  17     1064.81     1024.99     72.89 o
   5   6  17       57.72       37.82     32.95 o
   6   6  17       11.05       44.04     38.92 o
   7   6  17        4.11       57.75     41.76 o
   8   6  17      322.82      378.99     74.40 o
   9   6  17      679.97      705.96    101.05 o
   0   7  17      181.65      145.96     43.34 o
   1   7  17       83.47       75.85     28.57 o
   2   7  17      662.69      768.11     77.52 o
   3   7  17       12.98      -29.42     22.52 o
   4   7  17        4.24        9.68     23.76 o
   5   7  17        0.88        0.85     23.44 o
   6   7  17      161.36      250.59     58.24 o
   7   7  17        7.42       70.87     48.80 o
   8   7  17       19.89       22.11     37.99 o
   9   7  17      413.16      502.45     88.64 o
   2   8  17      126.79      175.95     44.38 o
   3   8  17      577.43      604.32     71.34 o
   4   8  17      136.64      102.52     30.85 o
   5   8  17       87.77       67.03     29.07 o
   6   8  17       42.98       62.15     39.54 o
   7   8  17      236.41      284.25     64.30 o
   8   8  17       43.23       -1.41     34.15 o
  -1  -5  18      200.26      236.56     51.68 o
   0  -5  18      250.10      372.10     92.05 o
   1  -5  18       67.05       32.86     20.08 o
   2  -5  18       69.42      130.26     43.79 o
   3  -5  18      518.87      585.99     79.26 o
   4  -5  18        7.97       40.42     29.66 o
  -2  -4  18        0.42       16.58     22.93 o
  -1  -4  18       98.80       77.04     29.64 o
   0  -4  18       23.46       50.45     25.96 o
   1  -4  18      264.93      194.46     35.80 o
   2  -4  18      185.21      197.45     48.52 o
   3  -4  18      192.02      211.62     45.95 o
   4  -4  18      214.31      231.63     51.71 o
   5  -4  18       88.13      125.45     42.52 o
   6  -4  18       29.34      -22.17     27.56 o
  -3  -3  18     1010.28     1041.07    111.37 o
  -2  -3  18        0.05       42.43     20.52 o
  -1  -3  18      998.01     1024.97     80.99 o
   0  -3  18      240.06      178.91     36.35 o
   1  -3  18     1033.34      974.22     63.86 o
   2  -3  18      646.15      569.18     48.96 o
   3  -3  18      440.15      452.76     43.62 o
   4  -3  18      746.52      720.38     65.52 o
   5  -3  18        5.33      -13.85     29.64 o
   6  -3  18       29.58       31.37     22.55 o
   7  -3  18       32.83       83.41     31.45 o
  -3  -2  18      178.65      249.63     57.69 o
  -2  -2  18       86.07      218.71     52.09 o
  -1  -2  18       67.29      106.67     42.14 o
   0  -2  18        1.42      119.49     36.56 o
   1  -2  18      303.53      361.06     40.27 o
   2  -2  18      185.94      148.05     26.81 o
   3  -2  18      107.98       98.70     18.84 o
   4  -2  18      390.78      382.18     40.38 o
   5  -2  18       88.76       68.73     22.88 o
   6  -2  18        0.08        0.87     19.99 o
   7  -2  18       55.69       38.86     25.25 o
   8  -2  18      352.90      252.57     56.40 o
  -3  -1  18      234.45      122.06     42.63 o
  -2  -1  18      297.82      425.15     77.32 o
  -1  -1  18      424.69      430.08     68.23 o
   0  -1  18       18.06      -18.52     25.10 o
   1  -1  18        2.06      111.22     26.30 o
   2  -1  18     1398.65     1254.79     68.98 o
   3  -1  18      350.35      315.85     33.96 o
   4  -1  18      316.80      350.28     39.02 o
   5  -1  18        9.97       14.68     18.67 o
   6  -1  18       34.75       15.91     19.14 o
   7  -1  18      135.11       87.22     21.75 o
   8  -1  18        5.85        8.15     22.43 o
  -3   0  18        0.00      187.45     56.97 o
  -2   0  18       11.26       94.31     43.77 o
  -1   0  18     1703.07     1511.37    127.33 o
   0   0  18      352.01      413.63     65.37 o
   1   0  18      394.40      452.29     61.14 o
   2   0  18      178.26      192.57     36.08 o
   3   0  18      420.91      452.28     39.29 o
   4   0  18     1529.89     1384.58     65.44 o
   5   0  18       34.97       53.50     17.72 o
   6   0  18        2.09        7.47     17.87 o
   7   0  18      585.72      567.01     63.81 o
   8   0  18      129.34      108.24     32.67 o
   9   0  18     1266.86     1314.58    127.54 o
  -3   1  18        0.21       54.27     38.03 o
  -2   1  18      160.93      267.17     64.93 o
  -1   1  18       99.19      119.91     47.92 o
   0   1  18       30.81       23.84     33.02 o
   1   1  18       91.79       90.69     29.90 o
   2   1  18      599.59      512.27     56.27 o
   3   1  18      539.88      682.94     55.28 o
   4   1  18       76.55       96.19     19.38 o
   5   1  18       67.28       47.89     21.03 o
   6   1  18      621.51      693.85     55.08 o
   7   1  18      214.11      134.12     42.89 o
   8   1  18       11.43      103.71     45.44 o
   9   1  18        0.31        0.73     27.41 o
  -3   2  18       32.08       -1.10     45.81 o
  -2   2  18      225.12      256.94     65.05 o
  -1   2  18      617.83      586.97     85.08 o
   0   2  18     1818.46     1680.14    133.50 o
   1   2  18      886.50      817.33     73.56 o
   2   2  18      146.16      166.24     36.67 o
   3   2  18     1276.96     1178.31     74.05 o
   4   2  18      698.01      581.60     51.95 o
   5   2  18      178.97      174.02     34.20 o
   6   2  18      129.59      108.93     29.88 o
   7   2  18      911.85     1021.45    107.40 o
   8   2  18      298.14      401.25     71.80 o
   9   2  18      345.86      358.78     71.07 o
  -2   3  18       55.05       80.82     41.46 o
  -1   3  18       15.08      -11.20     25.96 o
   0   3  18      213.99      204.30     51.84 o
   1   3  18       69.22       89.00     32.52 o
   2   3  18       46.64       57.15     30.68 o
   3   3  18       33.44       53.62     22.19 o
   4   3  18      469.33      454.63     48.64 o
   5   3  18      688.12      677.76     69.10 o
   6   3  18      348.34      377.49     69.72 o
   7   3  18     1582.25     1589.70    138.19 o
   8   3  18       45.70       67.85     34.67 o
   9   3  18      182.34      297.30     68.40 o
  -2   4  18      693.37      729.95     97.12 o
  -1   4  18      211.84      178.68     58.16 o
   0   4  18      707.66      788.22     92.66 o
   1   4  18      205.21      268.44     48.23 o
   2   4  18       37.71       72.81     25.98 o
   3   4  18      251.21      290.28     48.11 o
   4   4  18       98.83       85.42     26.67 o
   5   4  18     1015.39     1067.47     87.99 o
   6   4  18      231.23      187.44     54.93 o
   7   4  18        0.66       29.73     36.85 o
   8   4  18      164.60      175.10     59.63 o
   9   4  18       17.34       11.29     37.14 o
  -1   5  18      179.85      286.43     63.89 o
   0   5  18       16.89       76.82     41.31 o
   1   5  18      680.17      488.11     62.08 o
   2   5  18      115.25      132.36     37.35 o
   3   5  18       33.51      -12.16     29.61 o
   4   5  18       22.48       28.03     26.58 o
   5   5  18     2507.00     2333.23    131.20 o
   6   5  18        1.02       39.46     32.87 o
   7   5  18     1266.05     1282.85    129.78 o
   8   5  18       24.64       45.14     32.06 o
   9   5  18      173.80      196.29     61.90 o
   0   6  18        1.95        4.46     34.21 o
   1   6  18      297.06      239.62     46.23 o
   2   6  18       45.09       48.55     28.15 o
   3   6  18      336.21      357.22     54.11 o
   4   6  18        1.64      -18.45     27.46 o
   5   6  18      360.68      348.97     54.53 o
   6   6  18       34.78       36.17     47.43 o
   7   6  18        0.26       59.09     41.85 o
   8   6  18       18.39       85.07     45.79 o
   9   6  18       83.77      130.44     51.58 o
   1   7  18      332.17      297.04     61.64 o
   2   7  18      238.63      176.62     37.41 o
   3   7  18       15.94       14.41     29.53 o
   4   7  18      556.29      465.02     63.56 o
   5   7  18      494.30      404.41     60.66 o
   6   7  18      781.89      688.68     98.03 o
   7   7  18       37.93      109.23     53.83 o
   8   7  18       22.30       33.85     31.77 o
   4   8  18       85.90       50.05     28.42 o
   5   8  18      449.73      560.74     89.18 o
   6   8  18        1.98       26.37     33.75 o
  -1  -4  19       39.70       62.69     31.09 o
   0  -4  19      274.92      239.59     41.41 o
   1  -4  19      309.69      318.33     44.15 o
   2  -4  19       49.43        9.33     27.32 o
   3  -4  19      257.60      215.46     51.96 o
   4  -4  19      443.73      534.92     76.05 o
  -2  -3  19      321.73      339.81     65.25 o
  -1  -3  19      412.12      379.87     68.78 o
   0  -3  19        7.10        8.80     20.78 o
   1  -3  19       53.75       95.88     24.47 o
   2  -3  19        7.08        4.01     16.58 o
   3  -3  19       26.46       30.00     18.66 o
   4  -3  19        9.01       18.28     19.15 o
   5  -3  19        5.15       -4.62     23.54 o
   6  -3  19       22.85       26.47     20.42 o
  -2  -2  19        2.63      -32.48     31.14 o
  -1  -2  19      242.76      210.86     52.41 o
   0  -2  19      781.98      659.18     83.86 o
   1  -2  19      230.20      269.99     36.29 o
   2  -2  19       32.72       27.96     17.77 o
   3  -2  19      249.74      187.17     27.17 o
   4  -2  19      168.63      199.07     32.19 o
   5  -2  19     1246.89     1210.23     73.21 o
   6  -2  19        0.17       54.10     21.66 o
   7  -2  19       77.19       97.66     32.41 o
  -2  -1  19      291.56      286.18     64.35 o
  -1  -1  19      297.20      303.35     60.59 o
   0  -1  19      114.18       51.65     30.17 o
   1  -1  19        1.05      -18.20     20.14 o
   2  -1  19      302.07      357.05     41.05 o
   3  -1  19       52.54       83.79     21.26 o
   4  -1  19       25.26       56.77     20.76 o
   5  -1  19       78.88       57.68     20.68 o
   6  -1  19      112.27       96.41     24.99 o
   7  -1  19        2.09        0.40     18.23 o
  -2   0  19       45.25       19.31     33.91 o
  -1   0  19      547.13      566.31     81.24 o
   0   0  19       21.86       22.00     25.85 o
   1   0  19      238.22      456.64     54.70 o
   2   0  19       36.54       -8.85     25.90 o
   3   0  19      551.09      646.36     55.24 o
   4   0  19      695.76      645.23     53.14 o
   5   0  19      826.48      762.57     57.91 o
   6   0  19      705.82      556.34     52.23 o
   7   0  19        1.61       -0.39     18.14 o
   8   0  19       28.61       87.26     34.05 o
  -2   1  19       13.63       19.55     31.04 o
  -1   1  19        1.20      -40.56     31.83 o
   0   1  19      145.47       59.71     31.20 o
   1   1  19      795.14      811.69     72.68 o
   2   1  19      169.43      147.39     40.10 o
   3   1  19     1087.84      888.87     64.82 o
   4   1  19       34.01       18.54     19.25 o
   5   1  19      674.61      586.92     64.14 o
   6   1  19      349.02      366.11     41.27 o
   7   1  19      545.29      526.60     59.90 o
   8   1  19        9.17        3.14     25.82 o
  -2   2  19        0.41       78.02     39.56 o
  -1   2  19      121.72       88.00     43.23 o
   0   2  19       15.66      112.19     49.73 o
   1   2  19       46.54       68.19     30.33 o
   2   2  19      506.33      455.57     56.94 o
   3   2  19      243.49      264.97     38.31 o
   4   2  19      454.09      425.78     54.87 o
   5   2  19      137.42       98.08     33.41 o
   6   2  19      127.60      176.91     39.83 o
   7   2  19      682.58      655.41     65.84 o
   8   2  19       14.95      115.02     45.41 o
  -1   3  19      202.61      116.40     50.28 o
   0   3  19       23.88        7.56     32.05 o
   1   3  19      805.24      763.59     97.33 o
   2   3  19       96.01       86.75     30.31 o
   3   3  19      483.33      475.13     60.40 o
   4   3  19      109.48      100.29     25.17 o
   5   3  19       21.43       88.09     32.01 o
   6   3  19      765.58      807.10     79.87 o
   7   3  19      366.71      387.83     72.20 o
   8   3  19      129.43      208.10     60.94 o
   9   3  19      291.10      424.00     77.49 o
  -1   4  19      422.76      450.41     79.77 o
   0   4  19       62.69       86.04     46.28 o
   1   4  19      263.57      340.68     66.48 o
   2   4  19        3.68       26.59     25.53 o
   3   4  19       58.96       35.28     27.07 o
   4   4  19       95.82      125.37     31.50 o
   5   4  19       33.87       69.38     34.04 o
   6   4  19       84.57      109.81     34.30 o
   7   4  19        5.23       -4.64     28.14 o
   8   4  19      377.70      321.44     65.71 o
   0   5  19      596.81      596.09     89.49 o
   1   5  19      808.31      727.60     94.50 o
   2   5  19      981.73     1004.59     89.02 o
   3   5  19      177.51      213.51     42.52 o
   4   5  19       36.82       68.42     43.15 o
   5   5  19        3.57        0.28     25.52 o
   6   5  19      791.03      848.20     84.17 o
   7   5  19       99.38      176.13     61.34 o
   8   5  19      189.72      124.19     46.88 o
   1   6  19      428.04      412.84     74.44 o
   2   6  19       71.64       59.25     36.98 o
   3   6  19       16.53       48.41     29.94 o
   4   6  19       63.00       45.91     35.59 o
   5   6  19      128.79      150.42     35.32 o
   6   6  19      192.08      207.42     46.84 o
   7   6  19      763.30      815.48    106.85 o
   3   7  19        1.76       26.65     24.99 o
   4   7  19      402.61      448.58     78.00 o
   5   7  19      170.22      190.96     58.81 o
   6   7  19      337.17      344.34     57.15 o
   0  -3  20      192.60      196.74     49.12 o
   1  -3  20      447.89      471.74     56.94 o
   2  -3  20      214.25      190.83     31.62 o
   3  -3  20      496.31      434.03     67.30 o
   4  -3  20        0.48      -11.77     24.87 o
  -1  -2  20      307.85      261.42     59.17 o
   0  -2  20      404.90      320.72     62.33 o
   1  -2  20      222.56      209.92     52.08 o
   2  -2  20      390.59      295.67     36.90 o
   3  -2  20      151.00       89.60     20.29 o
   4  -2  20       49.34       40.11     22.15 o
   5  -2  20       79.13       33.25     21.69 o
  -1  -1  20      325.47      421.66     71.55 o
   0  -1  20      215.75      250.40     57.75 o
   1  -1  20       11.91        1.23     29.56 o
   2  -1  20      524.42      452.06     54.04 o
   3  -1  20      144.45      101.35     24.37 o
   4  -1  20        5.44       17.70     19.34 o
   5  -1  20      259.12      208.75     34.86 o
   6  -1  20      474.61      435.69     46.25 o
  -1   0  20       30.58        2.81     27.68 o
   0   0  20      154.55      109.90     41.19 o
   1   0  20      122.80      187.98     52.49 o
   2   0  20        1.69       25.55     21.54 o
   3   0  20      223.87      243.18     36.81 o
   4   0  20      214.28      193.00     38.55 o
   5   0  20        4.33       20.45     22.48 o
   6   0  20        0.66      -18.33     18.63 o
   7   0  20      123.49       40.40     24.16 o
  -1   1  20      167.76      205.46     58.26 o
   0   1  20      132.27       29.13     32.53 o
   1   1  20       44.09       98.03     42.66 o
   2   1  20      905.82      914.13     78.35 o
   3   1  20       51.23       66.79     25.27 o
   4   1  20        0.06       -8.67     20.36 o
   5   1  20      689.98      531.38     62.33 o
   6   1  20       83.38       31.91     30.88 o
   7   1  20      372.08      324.10     42.50 o
  -1   2  20        2.92      -37.36     35.24 o
   0   2  20       90.32       96.90     45.12 o
   1   2  20       54.66      103.63     36.91 o
  -2  -2 -20     1368.59     1112.31    110.72 o
   3   2  20        1.83       51.04     28.06 o
   4   2  20     1222.90     1255.15     93.20 o
   5   2  20       20.14      -14.64     22.89 o
   6   2  20       98.82      118.76     32.40 o
   7   2  20        8.12      -30.91     26.44 o
   8   2  20       99.67      141.28     50.66 o
   0   3  20       32.95       95.58     38.83 o
   1   3  20       67.31      126.93     54.99 o
   2   3  20       85.91       48.65     33.61 o
   3   3  20       33.13       83.31     31.72 o
   4   3  20        1.93      -35.26     24.29 o
   5   3  20      112.32      161.86     36.21 o
   6   3  20      134.79      129.32     32.53 o
   7   3  20       69.29       33.30     33.87 o
   8   3  20       65.44      111.93     51.45 o
   1   4  20        3.06      -17.34     30.15 o
   2   4  20      274.54      254.56     47.83 o
   3   4  20     1219.37     1172.86     95.91 o
   4   4  20      132.17      133.65     38.25 o
   5   4  20      216.84      267.41     49.87 o
   6   4  20        2.97       -7.83     24.64 o
   7   4  20       98.92       38.98     40.66 o
   2   5  20       96.88       96.15     33.02 o
   3   5  20        0.26        2.74     26.29 o
   4   5  20        1.15       32.91     38.69 o
   5   5  20        3.16       11.22     21.23 o
   6   5  20       17.34       57.43     37.10 o
   7   5  20      176.02      182.58     60.88 o
   4   6  20        1.84       11.70     32.74 o
   5   6  20      167.27      128.42     35.04 o
   3  -2  21      187.98      123.50     36.33 o
   1  -1  21      554.84      606.49     85.16 o
   2  -1  21       24.65       -6.36     22.08 o
   3  -1  21       91.84      152.33     42.37 o
   4  -1  21       56.26       87.92     30.80 o
   5  -1  21       42.42       44.69     23.24 o
   1   0  21        4.82       77.59     31.52 o
   2   0  21       26.65       95.18     32.94 o
   3   0  21      703.69      571.11     76.30 o
   4   0  21       25.39       65.34     25.81 o
   5   0  21       84.56      142.26     35.23 o
   1   1  21      645.21      669.90     94.09 o
   2   1  21       66.15      176.63     53.42 o
   3   1  21       20.28       19.80     23.75 o
   4   1  21       27.54       53.86     27.52 o
   5   1  21      448.74      415.97     56.59 o
   6   1  21        9.49       -6.32     25.76 o
   1   2  21       12.92       97.66     46.62 o
   2   2  21       71.49      142.73     50.91 o
   3   2  21      261.76      241.81     52.47 o
   4   2  21       48.91       64.68     28.64 o
   5   2  21      366.35      296.54     47.24 o
   6   2  21       40.03       78.35     29.07 o
   2   3  21       14.84       49.35     40.33 o
   3   3  21       63.26      137.65     50.98 o
   4   3  21      123.44      171.13     48.96 o
   5   3  21      413.68      297.61     50.72 o
   6   3  21      112.10       90.05     33.73 o
   3   4  21        6.03       35.89     29.82 o
   4   4  21      123.47       88.17     49.81 o
   5   4  21       69.38        1.68     24.97 o
   6   4  21       96.71      144.95     42.71 o
 
